# Supplementary material for: Bacteroides uniformis-induced perturbations in colonic microbiota and bile acid levels inhibit TH17 differentiation and ameliorate colitis developments
Source: NPJ Biofilms Microbiomes. 2023 Aug 14;9:56. doi: 10.1038/s41522-023-00420-5 (PMC10425470; doi:10.1038/s41522-023-00420-5)
Supplement: Supplementary file 2 — Supplementary Table [file 41522_2023_420_MOESM2_ESM.xlsx]

## Sheet: Readme
Supplementary Table 3. The colonic microbial potential function using PICRUST2.
Supplementary Table 4. The differential metabolites of Con vs. Bu groups.
Supplementary Table 5. The differential metabolites of NC vs. Con groups.
Supplementary Table 6. The KEGG enrichment analysis of DEGs in colon samples.

## Sheet: Supplementary Table 3
Supplementary Table 3. The colonic microbial potential function using PICRUST2. Related to Fig. 2h, Supplementary Fig. 2d.
Pathway level1	Pathway level2	Pathway level3	Description	Bu_1	Bu_2	Bu_3	Bu_4	Bu_5	Bu_6	Bu_7	Bu_8	Con_1	Con_2	Con_3	Con_4	Con_5	Con_6	Con_7	Con_8	p value
Human Diseases	Neurodegenerative disease	ko05016	Huntington disease	8986.41	9764.61	8888.53	11480.2	9414.6	10727.4	8610.43	7514.23	13465.1	14074.8	20530.5	9503.04	11635.6	14414	11472.3	14446.3	0.0018648
Human Diseases	Neurodegenerative disease	ko05014	Amyotrophic lateral sclerosis (ALS)	4086.67	5119.27	5611.38	8269.09	4893.78	7000.85	4834.84	4837.92	7749.88	9393.55	14296.1	6364.11	7886.31	8137.99	7018.37	8644.32	0.00466201
Metabolism	Amino acid metabolism	ko00330	Arginine and proline metabolism	75875.8	71622.8	64718.6	81193.6	54793.5	71720.3	66674.5	64433.3	77010.7	81702.3	90916.2	71761.2	84715.8	74432.5	72714.5	76287.8	0.0104118
Cellular Processes	Cellular community - prokaryotes	ko02026	Biofilm formation - Escherichia coli	71570.2	68852.5	56355.7	93495.9	49368.8	57428.8	56553.5	54713.6	97154.9	79178.9	81807.2	66692.9	93823.4	89371.1	72196.5	79857.1	0.0104118
Organismal Systems	Aging	ko04213	Longevity regulating pathway - multiple species	17434.7	17600.7	17518.6	20723.5	14247.7	17544.9	12298.5	16173.3	17702.8	20560.3	28385.6	16566.8	21585.2	20978.2	18562.1	22027	0.0104118
Human Diseases	Cancer: overview	ko05200	Pathways in cancer	10863.2	11839.5	10725.7	14396.3	9949.02	11378	13346.5	9802.56	16992.7	11640.7	16583	13759.6	14563.9	14134.4	12919.5	14319.9	0.0104118
Organismal Systems	Nervous system	ko04723	Retrograde endocannabinoid signaling	4	0.033	0.033	83.5	3.5	8	3	11.5	44	116.5	478	213.5	128.5	8.5	17	4	0.0115956
Environmental Information Processing	Membrane transport	ko03070	Bacterial secretion system	128965	124979	116302	153530	98226.8	114249	102220	104934	133447	131948	165344	130694	160770	135049	124691	127400	0.014763
Metabolism	Carbohydrate metabolism	ko00053	Ascorbate and aldarate metabolism	21299.2	19800.8	18077.7	25138.6	15848.5	22346.4	18871.9	16606.4	32566.8	22590.1	21968	23189.1	19637.1	26111.2	24119.3	28320.9	0.014763
Genetic Information Processing	Transcription	ko03022	Basal transcription factors	0.033	12.25	2	16.4	1.67	8.68	6.35	2.8	189.84	29.89	29.31	2.2	5.5	17.83	170.92	78.92	0.014763
Human Diseases	Infectious disease: bacterial	ko05110	Vibrio cholerae infection	0.033	0.67	0.033	20.17	0.033	0.033	0.033	4.67	0.67	12.33	3	201.5	3.83	166.33	88.33	1	0.0189259
Metabolism	Energy metabolism	ko00920	Sulfur metabolism	64537.6	63593.2	63027.4	76569.1	45856.9	56600	70032.6	57132.7	92088.4	60331.9	90333	66497.9	70706.6	77060.1	69193.4	76796.3	0.0206682
Genetic Information Processing	Folding, sorting and degradation	ko04122	Sulfur relay system	56711.9	52137.1	43567.4	69703.7	40145.1	54010.8	46521.2	41824	60180.3	62566.8	75714.7	54835.8	83489.2	64857.3	53696	55218.8	0.0206682
Organismal Systems	Aging	ko04211	Longevity regulating pathway	5619.74	5649.52	6884.63	6214.94	5526.45	6856.77	5298.33	6867.47	8219.92	5874.52	11978.9	7369.01	5546.45	8988.74	7056.13	8807.5	0.0206682
Metabolism	Lipid metabolism	ko00590	Arachidonic acid metabolism	3101.83	3241.42	2822.15	3772.69	4050.12	3865.15	3454.22	2639.79	5495.93	4026.67	3777.99	4454.78	3422.71	5905.56	3653.49	5615.71	0.0206682
Cellular Processes	Cellular community - prokaryotes	ko05111	Biofilm formation - Vibrio cholerae	67826.8	55328.3	50225.1	73723.2	44071.1	51944.9	53428.4	52813.1	76866.4	63864.2	88670.4	65273.2	67513.3	65868.2	64397.2	70271.7	0.0281274
Metabolism	Amino acid metabolism	ko00310	Lysine degradation	32700.5	30087.5	27413.5	40531.8	27036.2	39107.8	28925.1	29077.6	40783.2	35207.8	36362.3	35242.6	37835.5	41106.4	31769.2	41611.7	0.0281274
Human Diseases	Cancer: overview	ko05231	Choline metabolism in cancer	5390.42	4717.24	4047.08	5230.37	4683.57	3810.83	2926.04	4434.33	3974.04	5488.1	6029.43	4745.72	8686.29	8162.24	4693.81	7970.83	0.0281274
Metabolism	Lipid metabolism	ko00592	alpha-Linolenic acid metabolism	1015.83	1161.74	914.01	2107.48	844.37	950.16	1781.56	1413.33	5868.53	1305.52	2899.12	1874.5	1446.37	2271.27	1839.84	1144.98	0.0281274
Metabolism	Lipid metabolism	ko00565	Ether lipid metabolism	998.58	1023.48	847.27	685.49	1042.82	555.99	1017.29	1104.41	2547.2	1339.44	2620.43	1401.55	758.31	1226.32	1202.65	851.58	0.0281274
Human Diseases	Infectious disease: viral	ko05163	Human cytomegalovirus infection	114.5	215	180	213	230.67	195	115	110	437	502.5	3149	259.5	482.67	204.33	366	37	0.0281274
Environmental Information Processing	Membrane transport	ko02010	ABC transporters	627944	530336	540004	728940	430835	674790	397876	371624	738812	701231	877035	407240	760625	666712	636140	693263	0.0379176
Metabolism	Lipid metabolism	ko00564	Glycerophospholipid metabolism	121312	110241	98175.8	133996	92525.2	110699	90144	98944.4	109210	116028	133150	121976	145638	133382	110854	129781	0.0379176
Human Diseases	Drug resistance: antimicrobial	ko01501	beta-Lactam resistance	126693	107468	105671	123157	85277.4	106507	82757.5	101152	110092	110986	131754	108801	123989	117307	116226	125063	0.0379176
Metabolism	Energy metabolism	ko00910	Nitrogen metabolism	77212.8	79924.6	70143.5	93411.5	52168.4	69152.9	61278.8	66597.4	79897.3	76400.4	103852	82935.5	102616	79727.2	76064.1	85870.1	0.0379176
Human Diseases	Infectious disease: bacterial	ko05132	Salmonella infection	49548.6	45746.5	42480.9	56585.2	36785.2	44174.6	35957.1	37123.7	43176.4	54236.6	71962.1	44458.3	60657.5	50030.2	47350	51217.2	0.0379176
Metabolism	Xenobiotics biodegradation and metabolism	ko00627	Aminobenzoate degradation	12908.8	8261.01	8869.23	15686.1	10244.1	13066.6	11569.9	6965.17	14830.2	15797.8	16066.8	8896.79	16937.2	15934.6	10182	14451.8	0.0379176
Human Diseases	Infectious disease: bacterial	ko05130	Pathogenic Escherichia coli infection	11291.2	10686.9	10196.8	12965.8	10039.5	11529.4	9882.05	8642.03	12207.2	12764.4	18816.7	9921.86	14167.7	13304.8	11058.2	11786.3	0.0379176
Organismal Systems	Development and regeneration	ko04361	Axon regeneration	5345.92	4644.24	3996.58	5229.75	4651.07	3785.33	2908.79	4045.71	3910.54	5481.1	6022.31	4944.34	8645.29	8128.74	4579.19	7589.95	0.0379176
Environmental Information Processing	Signal transduction	ko04072	Phospholipase D signaling pathway	5343.92	4644.24	3996.58	5211.75	4649.07	3785.33	2908.79	4045.71	3910.54	5481.1	6022.31	4744.34	8644.29	8128.74	4579.19	7589.95	0.0379176
Metabolism	Metabolism of terpenoids and polyketides	ko00281	Geraniol degradation	412.5	637.72	191.78	2953.84	194.02	1101.35	2460.04	712.34	7405.34	1438.94	1053	2800.67	2112.8	3013	1685.69	1238.24	0.0379176
Metabolism	Global and overview maps	ko01120	Microbial metabolism in diverse environments	1.07398e+06	975421	899867	1.19669e+06	777238	974229	830897	857664	952958	1.02676e+06	1.22325e+06	1.01017e+06	1.24153e+06	1.03323e+06	984857	1.11475e+06	0.0498835
Metabolism	Metabolism of cofactors and vitamins	ko00860	Porphyrin and chlorophyll metabolism	146708	142125	126358	192293	73550.7	140249	70832	115252	137693	189545	233780	127720	248521	148155	146293	161133	0.0498835
Metabolism	Metabolism of other amino acids	ko00450	Selenocompound metabolism	77465	68758.4	61040.9	82520.3	57414.8	71285.7	54100.6	59799	66220	72787	83352.8	71846.9	88174.4	80360.8	70015.8	81979.6	0.0498835
Environmental Information Processing	Signal transduction	ko04070	Phosphatidylinositol signaling system	22712.5	20885.5	17958.7	23096.3	18704.3	18742.3	17937.5	19244.3	17527.7	20377.7	23490.9	24445.9	28910.6	25387.5	21375.3	23460.1	0.0498835
Human Diseases	Neurodegenerative disease	ko05010	Alzheimer disease	11356.8	10917.9	10439.8	12602.5	10487	11739.4	8931.05	8797.53	11056.3	13820.5	25784.7	10008.9	15109.5	12429.5	11655.7	11824.9	0.0498835
Human Diseases	Drug resistance: antineoplastic	ko01524	Platinum drug resistance	8248.09	5950.28	6744.87	9509.49	8470.04	9823.36	8350.42	3246.39	13894	10518.2	16888.8	4795.33	8458.15	10492	8791.41	9670.47	0.0498835
Human Diseases	Infectious disease: bacterial	ko05100	Bacterial invasion of epithelial cells	24	75	40.14	4675.74	51	43	6615	153	16002.9	1503.28	79	205.12	430.62	6958	3762.5	682.38	0.0498835
Human Diseases	Cancer: specific types	ko05225	Hepatocellular carcinoma	352.83	447.57	507.35	1864.55	132.63	750.84	2327.33	407.5	6960.04	694.54	647.31	1968.94	1015.64	3083.39	1803.77	1574.29	0.0498835
Human Diseases	Cancer: specific types	ko05219	Bladder cancer	8	9.57	5.43	422.87	6.4	36	571.14	9.29	1581.03	163.88	12	196.84	64.24	631.58	330.36	48.53	0.0498835

## Sheet: Supplementary Table 4
Supplementary Table 4. The differential metabolites of Con vs. Bu groups. Related to Fig. 2j, Supplementary Fig. 3b.
Compounds	Class I	Class II	CAS	Con_1	Con_2	Con_3	Con_4	Con_5	Con_6	Con_7	Con_8	Bu_1	Bu_2	Bu_3	Bu_4	Bu_5	Bu_6	Bu_7	Bu_8	p value	Type
4-Acetamidobutyric Acid	Organic acid And Its derivatives	Organic acid And Its derivatives	3025-96-5	102520	153530	79758	77521	123220	63188	105540	91759	254980	261290	344600	226520	349510	244020	355350	289520	2.03834e-06	up
17α-Hydroxy Pregnenolone	Hormones and hormone related compunds	Hormones and hormone related compunds	387-79-1	9	9	11644	10564	14719	9	9	9	51287	70010	68098	61204	32790	41874	15124	61336	0.000156961	up
12,13-EpOME	FA	Oxidized lipids	-	133880	977730	684410	697440	505200	876370	835720	695100	1022300	1409700	1764700	1091700	2752500	1664400	940850	1324800	0.00501708	up
9,10-EpOME	FA	Oxidized lipids	-	133880	977730	684410	697440	505200	876370	835720	695100	1022300	1409700	1764700	1091700	2752500	1664400	940850	1324800	0.00501708	up
CMPentylF	Organic acid And Its derivatives	Organic acid And Its derivatives	73248-95-0	9	4400.2	2585.5	1446.9	5467.1	4007.5	4079.3	2219.7	7999.3	10595	5069.9	8664.7	2890.1	9362.5	3562.4	8065.8	0.00552682	up
2-Amino-1-phenylethanol	Alcohol and amines	Alcohols	7568-93-6	34441	37070	62660	88600	121610	63588	24705	90645	204100	62389	141300	154970	207300	198110	68057	125840	0.00596984	up
Indole-3-carboxylic acid	Heterocyclic compounds	Indole and Its derivatives	771-50-6	8973.8	40099	33416	41696	69937	38023	34452	104410	104770	127210	90250	87052	79608	72925	44933	146640	0.00713876	up
Azelaic Acid	Organic acid And Its derivatives	Organic acid And Its derivatives	123-99-9	1482900	7934100	4539900	10964000	19411000	9772100	8046300	5188100	7966900	30086000	24580000	26674000	10898000	27986000	15768000	15097000	0.00724839	up
Isochodeoxycholic acid	Bile acids	Bile acids	566-24-5	3036.9	22016	10707	12007	39386	9074.8	8861.6	24030	120590	111710	76841	14642	25230	115930	32596	64659	0.00883962	up
alpha-Muricholic acid	Bile acids	Bile acids	2393-58-0	2674900	8139300	5367900	48956000	46710000	15891000	1751300	16202000	60139000	72257000	51039000	36626000	21234000	61588000	18162000	58398000	0.00959215	up
Isolithocholic acid	Bile acids	Bile acids	1534-35-6	4790.9	424560	271920	820880	3513200	347770	445830	380340	3708700	3788800	3036100	1362300	1213500	4221700	529180	4924400	0.010958	up
DL-3,4-Dihydroxyphenyl glycol	Benzene and substituted derivatives	Benzene and substituted derivatives	28822-73-3	15364	75616	33646	84868	191060	79883	72636	49953	69796	196770	199520	207850	101280	256500	110720	147240	0.0113973	up
SM(d17:1/24:1(15Z))	SL	SM	-	61096	36311	70709	40031	30612	27194	17779	34976	1812.2	9851.6	3498.5	22139	13281	31433	40796	14324	0.0125807	down
Lapachol	Benzene and substituted derivatives	Benzene and substituted derivatives	84-79-7	5897.9	78196	18409	58590	122270	28759	25893	59693	165940	150600	115570	58763	67934	165290	42424	156150	0.0127832	up
5,6-Dihydroxyflavone	Benzene and substituted derivatives	Phenolics	6665-66-3	7422.7	31215	5315.3	174120	44413	21807	7730.1	14705	16984	202500	163750	234370	17494	121710	293140	238000	0.0129386	up
Cyclopentylglycine	Amino acid and Its metabolomics	Amino acid derivatives	2521-84-8	234590	443850	461410	484010	733080	262470	493620	480080	603290	1557000	773430	1769400	702740	788730	622740	922080	0.0130071	up
1-Methylpiperidine-2-carboxylic acid	Amino acid and Its metabolomics	Amino acid derivatives	7730-87-2	234590	443850	461410	484010	733080	262470	493620	480080	603290	1557000	773430	1769400	702740	788730	622740	922080	0.0130071	up
Glutaric Acid	Organic acid And Its derivatives	Organic acid And Its derivatives	110-94-1	177030	492920	348840	248580	637690	318750	249690	860150	1427200	1066200	1035200	424650	1158500	741510	289560	772760	0.015597	up
10-Formyl-7,8-dihydrofolic acid	Heterocyclic compounds	Pteridines and derivatives	28459-40-7	142300	206830	213890	716410	677720	497220	210720	143680	256190	781850	884240	1737200	646820	651850	781960	1581900	0.0160295	up
Chrysoeriol	Benzene and substituted derivatives	Benzene and substituted derivatives	491-71-4	1145800	1123300	1492100	1894100	185170	2339200	1169000	2503800	668500	671380	66186	1419700	424610	226770	1130100	270730	0.0169237	down
Hydrocinnamic Acid	Organic acid And Its derivatives	Organic acid And Its derivatives	501-52-0	501410	70232	836270	301350	2279800	765760	1465100	1251900	4410300	3230400	4950200	98828	2342200	4612500	354770	4450300	0.0178074	up
2-Phenylpropionic acid	Organic acid And Its derivatives	Organic acid And Its derivatives	7782-26-5	501410	70232	836270	301350	2279800	765760	1465100	1251900	4410300	3230400	4950200	98828	2342200	4612500	354770	4450300	0.0178074	up
M-toluene acetic acid	Organic acid And Its derivatives	Organicacid and Its derivatives	621-36-3	501410	70232	836270	301350	2279800	765760	1465100	1251900	4410300	3230400	4950200	98828	2342200	4612500	354770	4450300	0.0178074	up
Ursodeoxycholic Acid	Bile acids	Bile acids	128-13-2	9	6348	1570	40135	100780	4828.3	5276.3	21103	313510	176700	393670	19102	53914	497750	8895.1	295630	0.0187548	up
Hyodeoxycholic acid	Bile acids	Bile acids	83-49-8	9	6348	1570	40135	100780	4828.3	5276.3	21103	313510	176700	393670	19102	53914	497750	8895.1	295630	0.0187548	up
6,6'-Dihydroxy-5,5'-dimethoxybiphenyl-3,3'-dicarboxylic acid	Benzene and substituted derivatives	Benzene and substituted derivatives	2134-90-9	3037.7	8609	10398	17053	6062.1	7212	4805	13513	9729.5	14278	13275	22915	33489	12775	12493	31447	0.0211629	up
15(S)-latanoprost	Benzene and substituted derivatives	Benzene and substituted derivatives	145773-22-4	4123.9	5867.6	5777.4	1463.7	2862.8	1549.3	30461	1854.2	112610	54954	38803	29041	33676	126470	1123.8	24736	0.0214485	up
3-(3-Hydroxyphenyl)-3-hydroxypropanoic acid	Organic acid And Its derivatives	Organic acid And Its derivatives	3247-75-4	16549	638150	110230	50189	1103600	65796	682410	504560	2702300	915560	1248800	661230	877520	1240200	349500	1260800	0.0218151	up
Pyrrolidine	Heterocyclic compounds	Heterocyclic compounds	123-75-1	28301	808800	171250	76037	1447200	76938	781600	452450	1024900	1264700	1389800	948620	605570	1510300	543190	996920	0.0236786	up
1-Aminocyclohexanoic acid	Organic acid And Its derivatives	Organic acid And Its derivatives	2756-85-6	15840	143160	90040	77290	112190	42575	69974	81634	812270	125700	721000	141660	783060	206400	90287	315330	0.0242919	up
γ-CEHC	Organic acid And Its derivatives	Phosphoric acids	178167-75-4	50140	317160	40568	221090	323490	291640	171560	311590	836800	798660	741130	196930	141120	439000	256620	621070	0.0251628	up
Cytosine	Nucleotide And Its metabolomics	Nucleotide and Its metabolomics	71-30-7	87873	615280	341250	177320	2003800	127000	1045700	511080	3081200	3168200	1669200	804420	1225300	487180	4212600	1247300	0.025185	up
7alpha,12beta-Dihydroxy-5alpha-cholan-24-oic acid	Tryptamines,Cholines,Pigments	Cholines	-	127170	6585800	839790	3136800	26084000	1233300	539230	9304100	33671000	27927000	18114000	5684400	8131500	36759000	6604300	54397000	0.0257153	up
Asn-Pro	Amino acid and Its metabolomics	Small Peptide	-	767440	221000	820620	614360	163250	605400	51351	893570	38544	139670	80087	223890	239610	108660	491730	169210	0.0259538	down
7-ketolithocholic acid	Bile acids	Bile acids	4651-67-6	893040	9905500	4834300	8116400	28961000	4207300	4586100	11697000	34506000	27227000	25974000	13117000	7124100	36591000	6592000	50686000	0.026868	up
12-ketolithocholic acid	Bile acids	Bile acids	5130-29-0	893040	9905500	4834300	8116400	28961000	4207300	4586100	11697000	34506000	27227000	25974000	13117000	7124100	36591000	6592000	50686000	0.026868	up
Apocholic acid	Bile acids	Bile acids	641-81-6	893040	9905500	4834300	8116400	28961000	4207300	4586100	11697000	34506000	27227000	25974000	13117000	7124100	36591000	6592000	50686000	0.026868	up
Ethylmalonic acid	Organic acid And Its derivatives	Organic acid And Its derivatives	601-75-2	8366200	11634000	7453200	2382600	3869100	3176900	5175800	15171000	664360	1433400	835050	3758000	4966900	2372100	6249700	781120	0.0270019	down
Acetanilide	Benzene and substituted derivatives	Benzene and substituted derivatives	103-84-4	3117.4	13787	10997	14115	23654	16384	22009	19840	66706	16761	31089	13134	41968	28610	21063	44457	0.0275829	up
(Z) -4 ', 6-dihydroxyfuranone	Heterocyclic compounds	Heterocyclic compounds	5786-54-9	10748000	14577000	20063000	26801000	2138600	24203000	7400900	20886000	5551300	6902200	1182600	14195000	6302400	4069200	14337000	4254700	0.028876	down
Guanine	Nucleotide And Its metabolomics	Nucleotide and Its metabolomics	73-40-5	14178	248960	143450	123440	457420	283940	207220	978930	7476100	3329700	1702800	312830	2883000	587220	5670400	540510	0.0301244	up
5-Hydroxyhexanoic Acid	Organic acid And Its derivatives	Organic acid And Its derivatives	185956-02-9	116630	159060	286510	361090	428330	32561	444290	92788	2497500	503120	1838100	394540	241340	1378000	439100	845250	0.0305306	up
Melaleuca Paper A	Benzene and substituted derivatives	Benzene and substituted derivatives	480-11-5	22482	78738	21715	156540	48671	20969	32686	41111	188100	852390	55659	241030	99610	75548	618080	594330	0.0316954	up
D-Mannose 6-phosphate	Carbohydrates and Its metabolites	Phosphate sugars	3672-15-9	7209700	3791200	1707800	547610	1933600	472060	4569500	1697700	13848000	9514500	13995000	848660	12529000	3159500	1779800	7434900	0.0345251	up
Eicosanoyl-EA	Organic acid And Its derivatives	Organic acid And Its derivatives	94421-69-9	9	532430	9	547510	1802400	9	9	688550	1922700	2003400	1323800	906160	9	2045100	395200	3292600	0.0345824	up
Sebacate	Organic acid And Its derivatives	Organic acid And Its derivatives	111-20-6	3486.8	9506.1	4438.2	4460.3	17979	5558.8	42848	8964.9	35884	67146	67589	14214	30098	72843	4676.1	12077	0.0378629	up
Oxaloacetic acid	Organic acid And Its derivatives	Organic acid And Its derivatives	328-42-7	18211	98261	377670	499850	301920	23550	485610	15376	2532400	698720	2205300	188620	63581	1606200	418990	794000	0.0402758	up
Cytarabine	Nucleotide And Its metabolomics	Nucleotide and Its metabolomics	147-94-4	3017400	12044000	7001800	3420200	3468800	6584600	2162200	3266600	10033000	14757000	5641700	3409900	11255000	8171700	20464000	8337000	0.0402945	up
2-ethyl-2-hydroxybutyric acid	Organic acid And Its derivatives	Organic acid And Its derivatives	3639-21-2	29409	112400	87174	90143	177840	70934	199960	173280	711260	255390	431490	143260	208030	444870	68382	182170	0.0406917	up
3-Epideoxycholic acid	Bile acids	Bile acids	570-63-8	2050700	28017000	7965700	10731000	44948000	6654900	5200700	23163000	48881000	45031000	34980000	16360000	12260000	46858000	17566000	81354000	0.0430953	up
2-Hydroxy-4-methylvaleric acid	Organic acid And Its derivatives	Organic acid And Its derivatives	498-36-2	412040	542010	246530	165750	216960	192030	330220	540040	53148	170970	66151	179330	510170	131850	146660	54203	0.0438483	down
(±)-α-CMBHC	Organic acid And Its derivatives	Organicacid and Its derivatives	-	102100	264530	28737	128390	301410	38448	73303	27815	1549400	776630	514400	191540	10176	606620	104040	622030	0.0441058	up
LPC(O-18:0/0:0)	GP	LPC	74430-89-0	2766800	1014800	596380	774950	174970	833510	695470	244230	108250	328750	9	223810	117500	203190	480560	9	0.0442666	down
PC(O-16:0/O-2:0)	GP	PC-O	-	2766800	1014800	596380	774950	174970	833510	695470	244230	108250	328750	9	223810	117500	203190	480560	9	0.0442666	down
LPC(O-0:0/18:0)	GP	LPC	-	2766800	1014800	596380	774950	174970	833510	695470	244230	108250	328750	9	223810	117500	203190	480560	9	0.0442666	down
(S)-N-Hydroxy-4-(3-methyl-2-phenylbutyramido)benzamide	Benzene and substituted derivatives	Benzene and substituted derivatives	935881-37-1	12322	34597	6888.7	21432	96478	19243	9	34752	73072	76611	54789	22053	46853	66946	31917	105780	0.0444185	up
Β-Pseudouridine	Nucleotide And Its metabolomics	Nucleotide and Its metabolomics	1445-07-4	7663700	11598000	6249300	2457300	7085500	2225700	11692000	2724800	29952000	11865000	30683000	7728800	6939500	11432000	6101100	17238000	0.0448235	up
Pantethine	Alcohol and amines	Alcohols	16816-67-4	27130	380770	259780	214940	339900	147980	39025	192420	180520	1428000	431980	899760	29532	1300100	378470	504530	0.0452428	up
Enterodiol	Benzene and substituted derivatives	Phenolics	80226-00-2	120340	1032200	164630	175290	2112500	173060	274590	272740	1104400	1675400	2624400	905850	556510	1755100	300150	3428000	0.0454975	up
Zereno	Benzene and substituted derivatives	Benzene and substituted derivatives	26538-44-3	9	4598.5	9	9	9	9	10672	9	18070	40082	47877	9	9341.4	18324	5539.7	9	0.0454983	up
Flavin Mononucleotide(FMN)	CoEnzyme and vitamins	CoEnzyme and vitamins	146-17-8	49403	21866	5960.8	8158.2	62371	3800.8	11697	11239	198770	15449	197260	5942.4	93008	64135	8298.5	135960	0.049955	up
Trp-Tyr	Amino acid and Its metabolomics	Small Peptide	19653-76-0	7416.3	30706	26989	37508	6258.7	16636	22552	43746	11546	290010	38438	359910	7446.3	42703	397570	130880	0.0516357	up
Pterine	Heterocyclic compounds	Pteridines and derivatives	2236-60-4	76389	125740	155250	32799	558050	84155	943970	186550	870200	1006800	1073500	204870	188600	606130	237230	987670	0.052655	up
Carnitine C13:1	FA	CAR	-	28585	74045	40556	290990	141900	101310	12315	103810	236440	279120	223450	122640	148450	205120	147430	694700	0.0537964	up
PE-NMe2(18:1(9Z)/18:1(9Z))	GP	PE	96687-22-8	115080	68934	91431	56696	7152.5	50690	105590	18747	16101	34270	16533	52773	16429	2938.6	83611	8174.7	0.0556088	down
3-Methylcrotonyl Glycine	Organic acid And Its derivatives	Organic acid And Its derivatives	33008-07-0	7082.8	41028	84747	85291	21249	101650	19655	120340	9439.5	39953	6206.8	58914	16592	19594	38685	6225.8	0.0585335	down
N-Acetyl-5-Hydroxytryptamine	Tryptamines,Cholines,Pigments	Tryptamines	1210-83-9	435910	241930	916000	300230	307780	453590	224240	499040	2068500	781700	447910	549950	1790900	454060	463750	891460	0.0644269	up
Epoxy eicosapentaenoic acid	FA	FFA	-	5494.4	7419.7	9	9	21745	9	9	131120	283660	289930	73749	48260	30373	39445	35691	73025	0.0649275	up
LPC(12:0/0:0)	GP	LPC	-	103320	127570	72224	41026	25549	15827	67784	18482	10101	34318	16831	32083	37282	46249	23289	16789	0.0682917	down
Guanosine 3',5'-Cyclic Monophosphate	Nucleotide And Its metabolomics	Nucleotide and Its metabolomics	7665-99-8	60916	120970	147380	56572	68964	70052	50982	40667	221360	53050	223310	112950	567350	85231	140470	194590	0.0702469	up
Allopurinol	Nucleotide And Its metabolomics	Nucleotide and Its metabolomics	315-30-0	349140	3889500	3159900	1344900	9293100	3228700	2772900	746860	25620000	9182700	16158000	2619500	2396400	7220200	2158600	9545300	0.0703672	up
3-Hydroxypyruvic acid	Organic acid And Its derivatives	Organic acid And Its derivatives	1113-60-6	100500	224950	476590	807170	68198	572370	28424	508730	119200	113160	16787	225380	178860	48066	327990	21408	0.0734042	down
2-Hydroxyhexanoic acid	Organic acid And Its derivatives	Organic acid And Its derivatives	6064-63-7	585030	966410	562670	115350	348130	278720	416570	1084600	70498	106510	78437	315140	336160	235820	836840	75255	0.075875	down
2'-Deoxyuridine	Nucleotide And Its metabolomics	Nucleotide and Its metabolomics	951-78-0	64728	376380	350190	128370	1251500	489440	572390	86918	1915300	1097700	2071200	278680	100960	1014300	271710	1261200	0.0760165	up
2'-Deoxycytidine-5'-Monophosphate	Nucleotide And Its metabolomics	Nucleotide and Its metabolomics	1032-65-1	120190	187690	3462.1	3341.4	68532	3380.3	1031.7	1278.7	1708600	125990	1308200	37184	393490	78857	511.51	504590	0.0778265	up
(RS)-Sakuranetin	Others	Others	2957-21-3	2473100	12075000	1139000	99275000	6858600	2541300	5859900	4787200	3800900	88912000	38449000	119460000	576190	15980000	119360000	72205000	0.0785642	up
L-Leucic acid	Organic acid And Its derivatives	Organic acid And Its derivatives	13748-90-8	600820	937780	564620	133610	354510	306840	435250	1177700	62302	113360	89191	340310	348070	247180	873520	76858	0.0786595	down
Tauroursodeoxycholic acid	Bile acids	Bile acids	14605-22-2	137600	385350	683590	2130800	375300	2841200	56360	6164500	4477800	6499100	2336600	16897000	1735500	1356200	9532300	1926400	0.0814153	up
Taurohyodeoxycholic acid	Bile acids	Bile acids	-	137600	385350	683590	2130800	375300	2841200	56360	6164500	4477800	6499100	2336600	16897000	1735500	1356200	9532300	1926400	0.0814153	up
Methyl-tyrosine	Amino acid and Its metabolomics	Amino acid derivatives	305-96-4	199810	500620	391530	394240	716130	450300	727960	1003700	2925900	858700	552870	1209200	986890	858170	486580	987880	0.0846053	up
Prostaglandin E2	Hormones and hormone related compunds	Hormones and hormone related compunds	363-24-6	995520	477300	169660	52665	215790	40169	139170	56612	42801	9	53079	9	10793	158990	52485	9	0.0893005	down
DHA	FA	Oxidized lipids	6217-54-5	197500	248170	139990	69994	25459	88115	94920	29357	29826	45172	11975	101670	57768	90392	69827	33462	0.0907615	down
FFA(22:6)	FA	FFA	25167-62-8	197500	248170	139990	69994	25459	88115	94920	29357	29826	45172	11975	101670	57768	90392	69827	33462	0.0907615	down
C8 neuroamine (d18:1/8:0)	SL	Cer	170926-06-4	9	27230	9	70831	121100	96228	9	9	9	105140	184050	75534	64714	60113	69871	279150	0.0923443	up
2-Methyllactic acid	Organic acid And Its derivatives	Organicacid and Its derivatives	594-61-6	854210	1767300	3359500	166710	595230	3579100	794580	2911400	431570	575670	173510	497740	887500	453270	2673700	185980	0.0944884	down
11β-Prostaglandin E2	FA	Oxidized lipids	38310-90-6	575680	269910	82621	30170	150620	15890	99366	31712	31302	21307	33796	9	7348.1	97804	29822	9	0.0949402	down
2-Hydroxybutyric acid	Organic acid And Its derivatives	Organicacid and Its derivatives	600-15-7	781690	1841200	3200400	171530	556390	3415800	718440	2706200	364440	675220	205070	471560	818220	433350	2527100	162010	0.0950318	down
Ribulose-5-Phosphate	Carbohydrates and Its metabolites	Phosphate sugars	4300-28-1	419070	27218	9537.2	8599.1	56299	8459	58641	31962	547340	35819	473160	14551	439420	52071	12339	554400	0.0956033	up
Ribose 1-phosphate	Carbohydrates and Its metabolites	Phosphate sugars	14075-00-4	419070	27218	9537.2	8599.1	56299	8459	58641	31962	547340	35819	473160	14551	439420	52071	12339	554400	0.0956033	up
D-Xylulose 5-phosphate	Carbohydrates and Its metabolites	Phosphate sugars	4212-65-1	419070	27218	9537.2	8599.1	56299	8459	58641	31962	547340	35819	473160	14551	439420	52071	12339	554400	0.0956033	up
Leu-Ala-Val	Amino acid and Its metabolomics	Small Peptide	-	246740	442980	540500	1321800	427090	244840	158350	301170	2266900	1004000	321970	780860	1342400	469870	341760	963580	0.0972566	up
D-Arabinose 5-phosphate	Carbohydrates and Its metabolites	Phosphate sugars	13137-52-5	440400	33452	9044.5	6654.2	61797	5922	55946	47939	556710	37749	544500	12068	460980	47776	16275	531050	0.0997522	up
L-Theanine	Amino acid and Its metabolomics	Amino acids	3081-61-6	134490	697460	496360	669050	2639700	307280	837290	778530	523670	4038300	3352800	1472200	473770	2381400	549720	1675500	0.100198	up
LPC(13:0/0:0)	GP	LPC	20559-17-5	30304	40355	9212.9	7933.2	11945	5087.8	75403	7723.9	9	9	9	9	21380	19723	11301	9	0.101011	down
Quinoline-2-carboxylic acid	Heterocyclic compounds	Pteridines and derivatives	-	9	309780	133320	9	62913	9	9	89120	318950	884540	965220	87995	20490	1907800	9	30410	0.103625	up
Nicotinamide	CoEnzyme and vitamins	CoEnzyme and vitamins	98-92-0	482870	394060	476440	673710	183290	125650	619680	163350	2825300	548740	1642800	407160	2155500	380560	273550	227810	0.105974	up
D-Mannosamine	Alcohol and amines	Amines	14307-02-9	26953	65439	24944	32149	8136.2	6586.2	23365	5246.1	12047	19944	2793	14446	6632.4	11311	11921	9050.7	0.105974	down
Hexadecanedioic acid	FA	FFA	505-54-4	667590	1157600	683550	758350	1126800	642500	582700	867620	1381500	1829300	1033500	886440	626390	2649800	773270	5003000	0.106865	up
Pseudotropine	Others	Others	120-29-6	9	9	9	3100.4	20403	5077.3	14322	32842	53755	28189	28729	16418	10575	10672	8788.9	13500	0.107503	up
Asp-Tyr	Amino acid and Its metabolomics	Small Peptide	22840-03-5	485590	692980	2481500	1920900	461050	4528000	127610	3407500	521420	577300	69539	1513300	557090	181460	1834500	239140	0.111445	down
Dehydrolithocholic acid	Bile acids	Bile acids	1553-56-6	34222	210800	335240	128760	2409200	136170	700610	135690	1986300	1094000	868490	991860	297160	2344300	257780	1462400	0.112209	up
N-ethylene glycol neuraminic acid	Amino acid and Its metabolomics	Amino acid derivatives	1113-83-3	3256300	1246000	1309000	710050	327150	814930	1874500	387920	341520	1544400	318880	396270	201730	726690	902120	259440	0.11317	down
LPC(18:0/0:0)	GP	LPC	-	119900000	54314000	24102000	28187000	6367400	24451000	28679000	12838000	2490100	16411000	9	36302000	4094200	27282000	19541000	1958600	0.115064	down
Hypotaurocyamine	Alcohol and amines	Polyamines	1119-54-6	250190	6481000	4706000	1658100	10183000	6391600	1063900	527150	23034000	8696500	17021000	1776200	1899200	7400700	3115700	9162100	0.115655	up
23-Nordeoxycholic acid	Bile acids	Bile acids	53608-86-9	9	9	9	14690	8878.7	13319	54256	28111	55414	237870	233260	1976.5	1032300	247040	9	38303	0.117112	up
3-Deoxyguanosine	Nucleotide And Its metabolomics	Nucleotide and Its metabolomics	3608-58-0	140180	5041700	3315000	1047300	7292900	4294200	815690	311270	14427000	5817800	12632000	1221100	1387400	5466100	1952600	6604200	0.117678	up
Phenylacetyl-L-Glutamine	Amino acid and Its metabolomics	Amino acid derivatives	28047-15-6	43983	65374	175220	6863.3	60210	251400	9151	208670	18928	36985	1430.6	57221	1659.7	4207.5	161370	16394	0.118393	down
Shikimic Acid	Organic acid And Its derivatives	Organic acid And Its derivatives	138-59-0	296990	139690	147060	43941	32930	59614	35833	79167	16388	23928	23996	84821	20705	51722	119560	24873	0.120693	down
LPC(0:0/20:1)	GP	LPC	-	1875800	1992300	529670	1248500	202630	574080	845910	249540	115770	511940	9	991260	266160	1068700	502370	266300	0.121347	down
LPC(20:1/0:0)	GP	LPC	-	4346000	4032400	911880	3031500	387220	1083300	1434700	375720	210060	802500	368310	1850500	524130	2027200	1038400	328830	0.121878	down
PE(16:0/20:4)	GP	PE	70812-59-8	39104	8560.6	42699	10452	4316.5	5509.6	34430	13255	27060	3037.3	1830.5	14497	7398.1	2426.9	12203	3177	0.122677	down
Argininosuccinic acid	Organic acid And Its derivatives	Organic acid And Its derivatives	2387-71-5	358590	31795	3510.9	21945	69583	2763.6	34999	4418.3	1086700	23620	1216500	36492	268200	13819	8668.3	337930	0.127793	up
Glu-Cit	Amino acid and Its metabolomics	Small Peptide	-	548770	356580	156690	40474	211490	58707	169200	131610	38893	63449	56108	212430	34011	191060	108050	113360	0.129171	down
Deoxyguanosine	Nucleotide And Its metabolomics	Nucleotide and Its metabolomics	961-07-9	237460	6273500	3871300	1584400	7310200	5555500	843190	420140	21274000	6883700	12359000	1502500	1719900	5962200	3182700	6760500	0.131397	up
2-Deoxyribose 1-Phosphate	Carbohydrates and Its metabolites	Phosphate sugars	17210-42-3	217040	40116	21399	25025	93373	16344	14603	72791	706920	31623	291150	28017	386080	60372	32750	147130	0.133201	up
(±)5-HETE	FA	Oxidized lipids	70608-72-9	1637900	517580	277430	20769	316160	43557	84101	36358	22100	19569	23237	85583	16103	97610	29177	44381	0.134951	down
(±)9-HETE	FA	Oxidized lipids	79495-85-5	1637900	517580	277430	20769	316160	43557	84101	36358	22100	19569	23237	85583	16103	97610	29177	44381	0.134951	down
LPC(0:0/18:0)	GP	LPC	-	206780000	110390000	48017000	63355000	13092000	46481000	57666000	27647000	8476100	38688000	12608000	78532000	13009000	65606000	50322000	4962400	0.148145	down
Glucerol 3-phosphate	Organic acid And Its derivatives	Phosphoric acids	-	1004500	142950	18508	43842	398190	18298	282040	55600	886940	340630	1799800	58190	926580	235970	48950	637070	0.149253	up
LPC(O-18:1/0:0)	GP	LPC	87907-66-2	63259000	22304000	6599200	13075000	1807700	4884700	5611900	2186000	1274100	2124700	2420000	5799600	2526300	7476300	2656500	1466900	0.1527	down
N-Acetyl-L-tryptophanamide	Amino acid and Its metabolomics	Amino acid derivatives	2382-79-8	2709.6	24141	4345.1	24742	9390.1	16753	7722.6	12129	50608	3458.1	21238	20678	90368	16192	6494.8	22467	0.162124	up
LPC(20:2/0:0)	GP	LPC	-	14009000	7326000	2235400	2425600	383850	1144400	2353600	454770	319210	1150500	872560	2593800	690280	2258000	1381100	575260	0.168232	down
LPC(0:0/20:2)	GP	LPC	-	14009000	7326000	2235400	2425600	383850	1144400	2353600	454770	319210	1150500	872560	2593800	690280	2258000	1381100	575260	0.168232	down
Sphingosyl-phosphocholine	SL	SM	-	14082000	4379500	1029000	1164300	168530	620220	774600	200420	196180	192610	244170	618890	255920	679660	254900	148270	0.183927	down
Carnitine C18:1	FA	CAR	-	7192100	2388800	600910	556800	541030	706780	600510	218130	135380	385940	295600	349910	208050	457050	957990	474670	0.1964	down
N6-methyl-2'-deoxyadenosine	Nucleotide And Its metabolomics	Nucleotide and Its metabolomics	2002-35-9	2838	1351400	950360	216740	3580500	1775300	844860	190090	11160000	3105700	3641500	411660	513520	1775300	814150	2030400	0.201666	up
11,12-EET	FA	Oxidized lipids	123931-40-8	301080	83415	24129	20119	15525	10264	14194	16152	9546.6	4224.1	9727.7	34491	10448	18282	11990	5936.2	0.221992	down
3,4-Dihydroxybenzeneacetic Acid	Benzene and substituted derivatives	Phenolic acids	102-32-9	11103	193930	9	9	26367	11475	39163	140730	79801	50755	168660	75979	51116	526770	12587	96038	0.241453	up
PC(16:0/22:6)	GP	PC	59403-54-2	746690	300890	198590	78192	71808	73789	84486	112170	21069	15373	23846	259640	21373	198820	228780	2572.4	0.246659	down
Nα-Acetyl-L-glutamine	Amino acid and Its metabolomics	Amino acid derivatives	2490-97-3	1194600	11024000	28926000	2693100	2136900	17135000	1308800	14652000	1912000	2862800	81444	5873300	6338400	213120	20516000	556390	0.256336	down
Dehydroabietic acid	Organic acid And Its derivatives	Organic acid And Its derivatives	1740-19-8	5958.3	9311.8	9501.4	13402	45870	8372.6	5046.1	7516.7	39428	33751	27203	10348	36309	28700	18046	541650	0.260987	up
2'-O-methyladenosine	Nucleotide And Its metabolomics	Nucleotide and Its metabolomics	2140-79-6	5205800	625150	83997	81569	844100	68733	94503	171200	1519700	194600	2354800	60140	7846700	1326100	149320	2094400	0.357823	up
3-Indolepropionic Acid	Heterocyclic compounds	Indole and Its derivatives	830-96-6	396110	822160	3568.6	6016.6	3894	4872	4851.1	26415	63324	25474	410620	9	9	9005.5	9	9	0.438165	down

## Sheet: Supplementary Table 5
Supplementary Table 5. The differential metabolites of NC vs. Con groups. Related to Supplementary Fig. 3b.
Compounds	Class I	Class II	CAS	NC-1	NC-2	NC-3	NC-4	NC-5	NC-6	NC-7	NC-8	Con_1	Con_2	Con_3	Con_4	Con_5	Con_6	Con_7	Con_8	p value	Type
alpha-Muricholic acid	Bile acids	Bile acids	2393-58-0	100540000	90246000	116320000	98351000	99737000	72992000	112090000	89087000	2674900	8139300	5367900	48956000	46710000	15891000	1751300	16202000	3.73883e-07	down
Sebacate	Organic acid And Its derivatives	Organic acid And Its derivatives	111-20-6	49477	47504	35192	39876	65651	73994	71115	56942	3486.8	9506.1	4438.2	4460.3	17979	5558.8	42848	8964.9	2.40805e-05	down
7-ketolithocholic acid	Bile acids	Bile acids	4651-67-6	97612000	65050000	48968000	66278000	76064000	52171000	112420000	59422000	893040	9905500	4834300	8116400	28961000	4207300	4586100	11697000	3.60923e-05	down
12-ketolithocholic acid	Bile acids	Bile acids	5130-29-0	97612000	65050000	48968000	66278000	76064000	52171000	112420000	59422000	893040	9905500	4834300	8116400	28961000	4207300	4586100	11697000	3.60923e-05	down
Apocholic acid	Bile acids	Bile acids	641-81-6	97612000	65050000	48968000	66278000	76064000	52171000	112420000	59422000	893040	9905500	4834300	8116400	28961000	4207300	4586100	11697000	3.60923e-05	down
(S)-N-Hydroxy-4-(3-methyl-2-phenylbutyramido)benzamide	Benzene and substituted derivatives	Benzene and substituted derivatives	935881-37-1	160990	118120	150690	121810	155270	140250	154140	41062	12322	34597	6888.7	21432	96478	19243	9	34752	5.72752e-05	down
3,3',5-Triiodo-L-Thyronine	Hormones and hormone related compunds	Hormones and hormone related compunds	-	142280	107470	60361	117270	97844	94264	149720	109600	15153	51846	25979	45979	40866	27711	38162	61513	6.2825e-05	down
Coproporphyrin III	Nucleotide And Its metabolomics	Nucleotide and Its metabolomics	14643-66-4	93096	73347	35957	72251	81013	62933	82452	104790	8923.4	24192	10575	22987	26603	22761	31581	19094	6.28262e-05	down
3-Epideoxycholic acid	Bile acids	Bile acids	570-63-8	101010000	78070000	82240000	64155000	81517000	43469000	81883000	34069000	2050700	28017000	7965700	10731000	44948000	6654900	5200700	23163000	8.18471e-05	down
4-chloro-3-sulfonylaminobenzoic acid	Benzene and substituted derivatives	Benzene and substituted derivatives	1205-30-7	5289800	5062200	2945400	4620800	6629500	6226100	5226900	6357600	955660	1384700	1993100	3120300	3139400	2454700	3423400	3011700	0.000113109	down
7alpha,12beta-Dihydroxy-5alpha-cholan-24-oic acid	Tryptamines,Cholines,Pigments	Cholines	-	83299000	47376000	68640000	49461000	61257000	36989000	74159000	21282000	127170	6585800	839790	3136800	26084000	1233300	539230	9304100	0.00011906	down
1-Aminocyclohexanoic acid	Organic acid And Its derivatives	Organic acid And Its derivatives	2756-85-6	247330	214060	295750	219600	274300	156780	289900	428440	15840	143160	90040	77290	112190	42575	69974	81634	0.000138953	down
17α-Hydroxy Pregnenolone	Hormones and hormone related compunds	Hormones and hormone related compunds	387-79-1	47614	54437	53266	126710	74759	92236	64608	116310	9	9	11644	10564	14719	9	9	9	0.000166123	down
Nicotinamide-N-Oxide	CoEnzyme and vitamins	CoEnzyme and vitamins	1986-81-8	2313400	2026500	1789600	2549400	2784600	2291500	1960600	1762500	644670	1507000	526210	496520	1191800	124890	1883500	458280	0.000210198	down
Hypoxanthine	Nucleotide And Its metabolomics	Nucleotide and Its metabolomics	68-94-0	749160000	665380000	478240000	689370000	840650000	655620000	645240000	534640000	131060000	456320000	209870000	190970000	486640000	88359000	506090000	211160000	0.000223422	down
Theobromine	Nucleotide And Its metabolomics	Nucleotide and Its metabolomics	83-67-0	853270	850000	383190	952670	652470	1327700	691800	626110	60578	200210	145830	100390	240010	90800	156700	214220	0.000257041	down
Indole 3-phosphate	Heterocyclic compounds	Indole and Its derivatives	13822-19-0	32697	27266	10005	28332	33171	33022	32106	25581	3979	8806.8	6324.2	9	14467	7462.7	25934	4023.5	0.000298538	down
FFA(18:5)	FA	FFA	-	451070	331280	295780	256390	364860	180350	394300	164750	44597	123000	74285	90273	182030	36298	47955	139760	0.000298558	down
Eicosanoyl-EA	Organic acid And Its derivatives	Organic acid And Its derivatives	94421-69-9	7139500	4060900	3206000	3833700	4781000	2639700	7578800	2872100	9	532430	9	547510	1802400	9	9	688550	0.000326538	down
Lapachol	Benzene and substituted derivatives	Benzene and substituted derivatives	84-79-7	398340	262360	286700	229230	305930	122760	339740	106710	5897.9	78196	18409	58590	122270	28759	25893	59693	0.00043323	down
Pyrimidine-2-carboxylic acid	Heterocyclic compounds	Heterocyclic compounds	819850-18-5	7335200	5422800	4043800	6736700	8236300	5889000	7409800	3524700	1820400	2154200	2249700	3758700	5297200	898880	3121100	1013400	0.000531256	down
Oxaloacetic acid	Organic acid And Its derivatives	Organic acid And Its derivatives	328-42-7	995980	784590	542800	1172600	1430800	1395700	1996700	757190	18211	98261	377670	499850	301920	23550	485610	15376	0.000586902	down
Flavin Mononucleotide(FMN)	CoEnzyme and vitamins	CoEnzyme and vitamins	146-17-8	210630	105420	18716	182920	236770	151510	195810	142670	49403	21866	5960.8	8158.2	62371	3800.8	11697	11239	0.000688043	down
CCT-018159	Benzene and substituted derivatives	Benzene and substituted derivatives	171009-07-7	347240	307200	305720	145760	283310	100550	211540	206860	48681	92487	46082	130910	122140	61517	22300	78024	0.000716187	down
Pyridoxal	Heterocyclic compounds	Pteridines and derivatives	66-72-8	2085200	2710700	1722100	2714100	2840200	3209400	3955700	3677800	1278100	2387700	1075600	1503600	1740300	522640	1204300	1666400	0.000748159	down
5,6-Dihydrouridine	Nucleotide And Its metabolomics	Nucleotide and Its metabolomics	-	1007800	700170	368830	701810	644260	655070	579410	745720	127220	425810	254430	269980	484070	179480	560930	235580	0.000762725	down
21-Deoxycortisol	Hormones and hormone related compunds	Hormones and hormone related compunds	641-77-0	553090	658860	452860	1216800	899260	786240	723300	1102700	230680	255580	423400	132480	481890	143830	408180	415800	0.000779322	down
2-Hydroxy-4-methylvaleric acid	Organic acid And Its derivatives	Organic acid And Its derivatives	498-36-2	36232	37934	143720	8437.5	22659	43510	8467.3	26232	412040	542010	246530	165750	216960	192030	330220	540040	0.000790474	up
Deoxycholic acid	Bile acids	Bile acids	302-95-4	172040000	160330000	163990000	171650000	177050000	153770000	176620000	139380000	18001000	109860000	46103000	85304000	148780000	58243000	38012000	119910000	0.000810653	down
6-Methylaminopurine	Nucleotide And Its metabolomics	Nucleotide and Its metabolomics	443-72-1	2116000	1439400	661650	1024200	567870	1591900	983370	1315800	65493	461500	111780	95910	530370	161680	686130	88514	0.000859213	down
3-Hydroxy-3-Methylpentane-1,5-Dioic Acid	Amino acid and Its metabolomics	Amino acid derivatives	503-49-1	1179900	929880	661560	1327800	974940	591820	637910	1781300	2557700	7051300	9334900	4820900	3138000	4847400	4977800	4296500	0.000918215	up
Pantethine	Alcohol and amines	Alcohols	16816-67-4	4853000	1726200	4889600	4973700	1742700	6430900	3295400	1768800	27130	380770	259780	214940	339900	147980	39025	192420	0.000964779	down
Urobilinogen	Tryptamines,Cholines,Pigments	Pigments	14684-37-8	13201000	14985000	7789100	16818000	9552300	26387000	8098900	6143900	75296	895440	31392	9892.9	678480	17704	201880	303720	0.00102832	down
Isolithocholic acid	Bile acids	Bile acids	1534-35-6	11064000	6164200	2743100	6680500	8882400	4920900	4859300	2600300	4790.9	424560	271920	820880	3513200	347770	445830	380340	0.00105068	down
(R)-2-Hydroxy-3-phenylpropionic acid	Organic acid And Its derivatives	Organic acid And Its derivatives	7326-19-4	469380	609480	4282700	255550	584200	377900	224200	420910	2081200	6598100	4811500	2428000	6285000	3674300	4357100	8514400	0.00106947	up
4-Hydroxybenzyl alcohol	Benzene and substituted derivatives	Benzene and substituted derivatives	623-05-2	4623	6167.5	15506	18960	6698.8	4041.7	27911	11615	18462	66637	38458	30941	55832	23326	51293	43007	0.001163	up
URB937	Benzene and substituted derivatives	Benzene and substituted derivatives	1357160-72-5	11881000	12058000	20945000	12874000	13699000	8592000	17608000	13883000	1733700	5681100	2527600	14790000	7931400	5348800	503240	5418500	0.00118966	down
Carnitine C13:1	FA	CAR	-	293150	202780	430640	233240	282890	149350	341080	275890	28585	74045	40556	290990	141900	101310	12315	103810	0.00119898	down
Glu-Val-Phe	Amino acid and Its metabolomics	Small Peptide	31461-61-7	4116300	2285500	2081300	2989800	1386800	1172400	2124400	2264500	983120	790360	643020	1631700	495760	186330	362530	592800	0.00131692	down
N4-Acetylcytidine	Nucleotide And Its metabolomics	Nucleotide and Its metabolomics	3768-18-1	390690	122550	156490	267750	184460	181150	243930	327980	34844	178530	70570	49041	140090	42357	74267	35052	0.0014494	down
5-Hydroxyhexanoic Acid	Organic acid And Its derivatives	Organic acid And Its derivatives	185956-02-9	763090	626040	516930	1353100	1420600	1499900	1573200	485510	116630	159060	286510	361090	428330	32561	444290	92788	0.00174453	down
2,3-Dimethylsuccinic acid	Amino acid and Its metabolomics	Amino acid derivatives	13545-04-5	1760.6	1560.6	1000.1	1885.7	749.7	753.36	3896.9	7426.3	6640.2	17466	19847	37956	30624	26896	6567.8	32384	0.00176319	up
Norepinephrine	Hormones and hormone related compunds	Hormones and hormone related compunds	51-41-2	26348	10311	9882.9	11912	17723	14243	15264	11086	3791.3	6430.8	4117.5	4828.2	5482.1	5523.3	7276.6	5319.5	0.00178132	down
Leu-Leu-Glu	Amino acid and Its metabolomics	Small Peptide	20274-83-3	5232100	3184700	3191500	4128100	2088000	970920	3226400	1659300	384900	976060	542010	1985200	480140	377180	273520	582550	0.00179209	down
4-Amino-5-hydroxymethyl-2-methylpyrimidine	Heterocyclic compounds	Heterocyclic compounds	73-67-6	11796000	6830400	18600000	26588000	3389100	11776000	21452000	20704000	1186600	2239300	1170000	1694500	2796400	859690	3615000	1400500	0.00209094	down
Chrysoeriol	Benzene and substituted derivatives	Benzene and substituted derivatives	491-71-4	120020	190190	269630	406280	73044	148060	117450	819650	1145800	1123300	1492100	1894100	185170	2339200	1169000	2503800	0.00218378	up
C8 neuroamine (d18:1/8:0)	SL	Cer	170926-06-4	133250	217500	201530	39734	157210	204880	77530	141850	9	27230	9	70831	121100	96228	9	9	0.00223815	down
N-Acetyl-DL-serine	Amino acid and Its metabolomics	Amino acid and Its metabolomics	97-14-3	969910	1915000	1761200	1643500	873370	1873100	1111300	774060	312350	720580	379590	649020	772120	465530	442380	1120600	0.00245629	down
Ursodeoxycholic Acid	Bile acids	Bile acids	128-13-2	2569400	1329800	2544300	631450	2359200	838160	2433300	167730	9	6348	1570	40135	100780	4828.3	5276.3	21103	0.0025605	down
Hyodeoxycholic acid	Bile acids	Bile acids	83-49-8	2569400	1329800	2544300	631450	2359200	838160	2433300	167730	9	6348	1570	40135	100780	4828.3	5276.3	21103	0.0025605	down
L-Theanine	Amino acid and Its metabolomics	Amino acids	3081-61-6	5755500	4489100	763900	3755200	2623400	1566600	3872800	4811700	134490	697460	496360	669050	2639700	307280	837290	778530	0.0025665	down
2-Hydroxy-3-Methylbutanoic Acid	Organic acid And Its derivatives	Organic acid And Its derivatives	4026-18-0	436830	510150	1202500	260230	657350	616840	213720	845380	2547800	4466000	1246000	1422700	2034700	1401700	2579700	3768200	0.00262753	up
Ancitabine	Nucleotide And Its metabolomics	Nucleotide and Its metabolomics	10212-25-6	522220	559530	433900	420870	957250	401730	658420	472760	97722	287750	154290	207050	425380	157050	471440	243260	0.00268574	down
4-hydroxyphthalic acid	Benzene and substituted derivatives	Phenolic acids	610-35-5	2254.2	3188.8	4373.3	10443	5140.4	2775.6	2958.6	4846.3	7435.7	42262	15342	17180	21152	13974	25529	23817	0.00270666	up
N-Acetyl-L-hydroxyproline	Amino acid and Its metabolomics	Amino acid derivatives	33996-33-7	6966.3	18232	32871	6627.3	7463	3640	27319	39679	241360	329210	468360	691410	247080	504500	61463	834100	0.00279734	up
Pro-Leu	Amino acid and Its metabolomics	Small Peptide	52899-07-7	955630	1378900	1006500	575130	756230	503850	513900	2136100	11379000	19572000	23295000	33817000	9545800	33286000	17055000	57216000	0.00287176	up
Zereno	Benzene and substituted derivatives	Benzene and substituted derivatives	26538-44-3	14206	14102	42188	54707	35488	38970	12300	11190	9	4598.5	9	9	9	9	10672	9	0.00308934	down
Cyclo(Phe-Glu)	Amino acid and Its metabolomics	Small Peptide	-	724200	859960	262340	486110	494960	205230	714510	714570	143760	167680	160500	209920	324930	164690	141380	270800	0.00309181	down
DL-3-Phenyllactic acid(Pla)	Organic acid And Its derivatives	Organic acid And Its derivatives	828-01-3	70939	99408	552210	61556	116540	104520	51763	113780	215740	834940	561970	266890	891730	369480	674090	1010000	0.00310442	up
(Z) -4 ', 6-dihydroxyfuranone	Heterocyclic compounds	Heterocyclic compounds	5786-54-9	892900	2593400	4824000	4701700	1252000	996190	1817600	4561500	10748000	14577000	20063000	26801000	2138600	24203000	7400900	20886000	0.00326103	up
Tropine	Organic acid And Its derivatives	Organicacid and Its derivatives	529-64-6	63387	98718	521830	63018	116410	90154	46302	88698	234360	743830	508910	232250	924690	371360	651080	995740	0.00326437	up
L-Lactic Acid	Organic acid And Its derivatives	Organic acid And Its derivatives	79-33-4	19532000	24112000	35241000	4220000	11375000	8464600	2669400	43608000	206870000	242680000	184220000	67336000	99396000	333300000	54857000	348420000	0.00335748	up
Dehydrolithocholic acid	Bile acids	Bile acids	1553-56-6	5337800	1732300	453920	3954100	3511000	2296000	3417600	1825700	34222	210800	335240	128760	2409200	136170	700610	135690	0.00335947	down
Gln-Gln	Amino acid and Its metabolomics	Small Peptide	54419-93-1	142160	186930	414850	403380	89365	107760	130700	166650	704230	511610	829560	699200	577620	1110500	88962	588690	0.00339725	up
3-Guanidinopropionic acid	Organic acid And Its derivatives	Organicacid and Its derivatives	353-09-3	212460	136220	69727	71741	89514	52025	112100	201030	694120	674550	239710	424900	248720	264840	344540	290160	0.0034002	up
Indole-3-lactic acid	Heterocyclic compounds	Indole and Its derivatives	1821-52-9	859.71	4313.4	89023	4778.7	187390	5630.5	2863.9	36758	39544	175310	216420	326350	455590	234630	282810	568580	0.00341107	up
5,6-Dihydroxyindole-2-Carboxylic Acid	Heterocyclic compounds	Indole and Its derivatives	-	15889	20420	28158	13539	28699	41595	27491	26613	39511	39053	66639	91676	63831	92812	27339	84458	0.00359699	up
2-ethyl-2-hydroxybutyric acid	Organic acid And Its derivatives	Organic acid And Its derivatives	3639-21-2	227110	211790	169080	278540	314850	283440	488210	184510	29409	112400	87174	90143	177840	70934	199960	173280	0.00371504	down
Pro-Ser	Amino acid and Its metabolomics	Small Peptide	71835-80-8	95691	52129	68839	76833	27862	5041.6	19570	22181	236280	86768	182950	164090	95761	178090	73876	314540	0.003722	up
Asn-Ala	Amino acid and Its metabolomics	Small Peptide	20917-57-1	628600	465130	385830	443460	944180	317410	689470	385420	46317	267260	185050	272050	296550	209800	169860	381120	0.00398811	down
Allocholic acid	Bile acids	Bile acids	2276-93-9	8886100	5154900	588740	5558600	7070300	2965100	4617900	1476800	9	333750	111230	452980	561260	210830	1985800	245970	0.00415096	down
2-(4-Hydroxyphenyl)ethanol	Benzene and substituted derivatives	Benzene and substituted derivatives	501-94-0	2396500	4199000	4463100	4271900	1431600	1090600	2839400	7693400	6525300	16291000	9018700	15594000	5575400	11437000	4722100	16774000	0.00420092	up
Leu-Ala-Val	Amino acid and Its metabolomics	Small Peptide	-	3415500	2266000	2538600	4075200	1889900	338020	2271200	903990	246740	442980	540500	1321800	427090	244840	158350	301170	0.00426624	down
Quinoline-2-carboxylic acid	Heterocyclic compounds	Pteridines and derivatives	-	882260	683960	178610	274450	317240	668220	539280	148060	9	309780	133320	9	62913	9	9	89120	0.00426823	down
(±)-α-CMBHC	Organic acid And Its derivatives	Organicacid and Its derivatives	-	487160	873620	1857300	1375900	833530	542940	2271800	498630	102100	264530	28737	128390	301410	38448	73303	27815	0.00456658	down
N-Methylalanine	Amino acid and Its metabolomics	Amino acid derivatives	3913-67-5	38620000	31140000	35362000	47540000	20918000	20215000	27481000	51991000	58492000	73915000	93936000	88320000	49484000	99233000	24421000	70520000	0.00460383	up
N,N-Dimethylglycine	Amino acid and Its metabolomics	Amino acid derivatives	1118-68-9	8213200	8050700	9869200	13568000	5162700	5178600	5648200	14683000	14910000	19368000	24667000	23564000	12265000	26923000	6940000	19330000	0.00463187	up
L-Leucic acid	Organic acid And Its derivatives	Organic acid And Its derivatives	13748-90-8	68481	76186	212910	30555	52890	34888	20311	70244	600820	937780	564620	133610	354510	306840	435250	1177700	0.0046483	up
4-(butylamino)benzoic acid	Organic acid And Its derivatives	Organicacid and Its derivatives	4740-24-3	77457	85698	12164	74291	57418	56131	92763	76349	9599	53140	31965	18428	44292	19342	47454	9617.2	0.00470666	down
Ethylmalonic acid	Organic acid And Its derivatives	Organic acid And Its derivatives	601-75-2	585750	581150	2892200	243740	369910	557040	285120	819980	8366200	11634000	7453200	2382600	3869100	3176900	5175800	15171000	0.00471019	up
Mevalonate	Organic acid And Its derivatives	Organic acid And Its derivatives	150-97-0	1063700	692760	431280	596370	433160	122130	642290	457060	594880	1407000	1190800	1580200	853620	1148400	668010	1546900	0.00474283	up
2-Hydroxyhexanoic acid	Organic acid And Its derivatives	Organic acid And Its derivatives	6064-63-7	54465	72584	219910	23555	47605	35752	14184	83041	585030	966410	562670	115350	348130	278720	416570	1084600	0.00475536	up
N-Formylglycine	Amino acid and Its metabolomics	Amino acids	2491-15-8	41706000	35506000	39394000	47475000	22524000	22983000	27532000	59415000	68329000	80026000	96930000	105880000	54000000	118050000	26213000	79729000	0.00477021	up
N-Ethylglycine	Amino acid and Its metabolomics	Amino acid derivatives	627-01-0	37426000	31769000	34057000	42809000	19028000	20027000	25817000	52436000	58028000	69570000	83642000	88526000	43499000	93993000	23333000	74338000	0.00486253	up
cyclo(pro-pro)	Amino acid and Its metabolomics	Small Peptide	-	56610	55738	44545	37025	80231	62375	48750	101170	599070	336480	659040	1247800	374350	1278400	406560	1827500	0.0048815	up
Isochodeoxycholic acid	Bile acids	Bile acids	566-24-5	107900	120670	193830	91094	94313	104550	337430	72453	3036.9	22016	10707	12007	39386	9074.8	8861.6	24030	0.00497034	down
Cyclohexaneacetic acid	Organic acid And Its derivatives	Organic acid And Its derivatives	5292-21-7	5970200	5828100	5586300	5867600	5271400	5246100	6191800	5082300	9	4919800	9	5322700	4575600	2159300	9	2094200	0.00504012	down
Dodecanedioic Aicd	FA	FFA	693-23-2	19969	19664	4711.7	9512.8	9805.9	29097	15621	12059	639.32	7826.9	1014.2	2082.7	6659.2	2038	12271	1704	0.00537901	down
(+/-)-High Proline	Amino acid and Its metabolomics	Amino acid derivatives	56879-46-0	462920	517360	631670	432690	485050	430630	590550	965580	1091300	2233000	3248000	5291400	1877900	4644800	1078700	2411700	0.00549858	up
α-Hydroxyglutaric Acid (sodium salt)	Organic acid And Its derivatives	Organicacid and Its derivatives	40951-21-1	281850	128870	79379	190040	230550	123090	206470	141710	63191	77945	98482	77625	92457	44668	145140	54502	0.005648	down
2-Amino-1-phenylethanol	Alcohol and amines	Alcohols	7568-93-6	103700	207060	161250	431790	173940	144710	238040	160000	34441	37070	62660	88600	121610	63588	24705	90645	0.00584516	down
Acetylvaline	Amino acid and Its metabolomics	Amino acid derivatives	96-81-1	36407	22662	14111	41125	18651	11185	23634	21154	73300	44110	38022	30098	41514	76391	31282	76408	0.00608266	up
Trp-Thr	Amino acid and Its metabolomics	Small Peptide	-	30428	47688	100390	128610	42661	41978	50189	38557	519500	229120	164280	300200	168930	181490	74273	388080	0.00627542	up
N-Acetylneuraminic Acid(SA)	Amino acid and Its metabolomics	Amino acid derivatives	131-48-6	2018700	1388000	2411600	2280300	1103800	538250	1266200	3420900	7625300	10227000	5239400	2976000	1761400	4952000	10512000	5135000	0.00635253	up
Creatine	Organic acid And Its derivatives	Organic acid And Its derivatives	57-00-1	2849400	1428500	822960	1005000	1232900	478760	365360	1656000	9636700	5421700	3225300	3619400	3568400	2947500	2312600	3946200	0.0064018	up
D-Mannose 6-phosphate	Carbohydrates and Its metabolites	Phosphate sugars	3672-15-9	13432000	4802400	4847800	7536200	11142000	5163000	7270000	4727600	7209700	3791200	1707800	547610	1933600	472060	4569500	1697700	0.00654111	down
γ-CEHC	Organic acid And Its derivatives	Phosphoric acids	178167-75-4	371450	721620	1297700	689380	359120	834730	948470	243410	50140	317160	40568	221090	323490	291640	171560	311590	0.00665177	down
Phe-Leu	Amino acid and Its metabolomics	Small Peptide	3303-55-7	4058900	3317100	275750	4032900	2555900	992620	1915600	559720	336030	32046	475400	27387	14513	15838	565390	12008	0.00670046	down
Cyclo(Tyr-Leu)	Amino acid and Its metabolomics	Small Peptide	82863-65-8	4181500	3668300	244430	3900700	2132700	1120900	1949900	566030	287200	20008	447610	24215	10116	13439	475810	13638	0.00683444	down
Guanine	Nucleotide And Its metabolomics	Nucleotide and Its metabolomics	73-40-5	3227600	4118700	3850500	4837200	2825100	13190000	7789200	16107000	14178	248960	143450	123440	457420	283940	207220	978930	0.00698264	down
Methoxyindoleacetic Acid	Heterocyclic compounds	Indole and Its derivatives	3471-31-6	14320	9	26178	9	67797	9	9	11543	5390	60454	55063	116300	141570	52343	81856	166550	0.00704252	up
Proline Hydroxyproline	Amino acid and Its metabolomics	Small Peptide	18684-24-7	134730	312670	226780	196880	37467	72582	69247	219630	3239700	9809600	18272000	9703700	3699300	25303000	2797500	20052000	0.00710541	up
Caftaric acid	Organic acid And Its derivatives	Organic acid And Its derivatives	67879-58-7	26354	14289	13329	18765	17365	13191	40898	29494	25701	54323	47621	46767	91541	37286	30835	50660	0.00754871	up
3,5-Dimethoxycinnamic acid	Benzene and substituted derivatives	Benzene and substituted derivatives	16909-11-8	26572	15791	15212	21740	18901	15871	10899	50216	82139	176770	381850	157930	54585	396010	99190	182590	0.00777384	up
Dl-Threitol	Carbohydrates and Its metabolites	Sugar Alcoholss	7493-90-5	37669	25314	14058	45657	31408	23762	21882	41986	50949	203870	466030	550540	207520	612240	74048	684860	0.00792751	up
Indole-3-Ethanol	Benzene and substituted derivatives	Benzene and substituted derivatives	526-55-6	14363	11178	86803	145420	120000	72359	135780	43280	5082.2	20848	10602	7203.5	14284	6931	8486.9	11034	0.00808924	down
Tyr-Phe	Amino acid and Its metabolomics	Small Peptide	17355-11-2	515070	324010	42660	474260	218130	112380	227900	90046	21572	4811.9	35004	39573	24064	9	46215	25554	0.008149	down
D-Glucarate	Carbohydrates and Its metabolites	Sugar acids	87-73-0	56100	63678	35306	65973	59102	64105	68827	108630	40530	727270	1585400	1271000	307060	1184200	177920	1284800	0.00833504	up
Mucic Acid	Carbohydrates and Its metabolites	Sugar acids	526-99-8	56100	63678	35306	65973	59102	64105	68827	108630	40530	727270	1585400	1271000	307060	1184200	177920	1284800	0.00833504	up
Flavin Adenine Dinucleotide(FAD)	Nucleotide And Its metabolomics	Nucleotide and Its metabolomics	146-14-5	344360	169180	100370	413780	296530	211900	329980	204460	155570	224590	141300	107940	105220	77568	105260	86415	0.00837714	down
LPE(0:0/22:4)	GP	LPE	-	65385	39711	37298	47692	25739	36480	16045	53455	227230	99182	142600	105940	113130	43666	132920	46912	0.00857913	up
LPE(22:4/0:0)	GP	LPE	-	65385	39711	37298	47692	25739	36480	16045	53455	227230	99182	142600	105940	113130	43666	132920	46912	0.00857913	up
α-Ketoglutaric Acid（α-KG）	Organic acid And Its derivatives	Organic acid And Its derivatives	328-50-7	3766200	1553900	618380	2571300	3389300	1966600	3188900	1105500	593020	1063800	1043700	384680	1194900	445040	1137000	786660	0.00874251	down
Creatinine	Organic acid And Its derivatives	Organic acid And Its derivatives	60-27-5	11597000	15859000	2927700	29619000	6661700	2485500	6587000	17948000	42371000	89042000	148130000	323570000	80766000	280920000	39343000	287950000	0.00882258	up
L-2-Aminobutyric acid	Organic acid And Its derivatives	Organic acid And Its derivatives	1492-24-6	781480	324710	247190	135910	181170	198000	194900	691050	3782000	3215700	1749800	1500100	921590	1569400	297970	1336800	0.00892195	up
Indole-3-carbinol	Heterocyclic compounds	Indole and Its derivatives	700-06-1	9	9	59017	9	62327	9	9	9	15399	33028	50583	56805	108420	46489	75052	89468	0.00911108	up
Cytosine	Nucleotide And Its metabolomics	Nucleotide and Its metabolomics	71-30-7	3520400	9369000	4422600	5125400	1709900	2614200	1957000	1832300	87873	615280	341250	177320	2003800	127000	1045700	511080	0.00930313	down
LPE(14:0/0:0)	GP	LPE	-	21604000	13335000	14822000	15490000	11450000	42730000	15124000	43420000	5862400	11275000	2344600	8803600	1680800	1414200	15692000	1275900	0.0101148	down
Biotin	CoEnzyme and vitamins	CoEnzyme and vitamins	58-85-5	4076600	2433800	1294000	1839200	1886200	2339400	2224500	4795700	381240	924760	560800	1718000	1324400	524440	2313700	1137200	0.0101491	down
Epoxy eicosapentaenoic acid	FA	FFA	-	52421	97267	53808	85311	43067	64592	156620	106050	5494.4	7419.7	9	9	21745	9	9	131120	0.0105081	down
3-Hydroxy-4-methoxybenzoic acid	Benzene and substituted derivatives	Benzene and substituted derivatives	645-08-9	45945	63117	50820	55758	62574	78482	63097	232970	123710	669480	676370	273090	202770	867210	1383500	1476500	0.0106898	up
Hydroxyeicosapentaenoic acid	FA	FFA	-	19268	17336	9014.3	34951	13943	48374	81377	30883	9	9	9	9	8985.5	9	9	16763	0.0108907	down
23-Nordeoxycholic acid	Bile acids	Bile acids	53608-86-9	633480	555960	54296	517490	109530	53753	390250	153600	9	9	9	14690	8878.7	13319	54256	28111	0.0109313	down
Adenine	Nucleotide And Its metabolomics	Nucleotide and Its metabolomics	73-24-5	1772100	5000600	12770000	4884300	2166300	4359000	1739200	9033500	419280	827100	318670	429090	893590	133520	755630	275680	0.0109971	down
Pro-Glu	Amino acid and Its metabolomics	Small Peptide	67644-00-2	476060	249500	198060	881710	285210	135490	284480	491290	1871000	1117700	707700	1138900	493750	705980	410940	1436000	0.0110349	up
LPE(15:0/0:0)	GP	LPC	-	219460000	175470000	157560000	178890000	115640000	255110000	115390000	269590000	74916000	157530000	33164000	119720000	32676000	20512000	227260000	16682000	0.0110901	down
1,6-anhydro-β-D-glucose	Carbohydrates and Its metabolites	Sugars	498-07-7	85363	297520	199340	307610	173230	166190	105590	462280	660650	1489100	1638400	6950600	3662900	3595400	767290	5957200	0.0113517	up
Xylitol	Carbohydrates and Its metabolites	Sugar Alcoholss	488-81-3	34008	32891	25756	84996	60003	50104	29193	45669	37194	334140	943230	856090	269600	1100300	73107	1029400	0.0114716	up
4-Methoxycinnamic Acid	Organic acid And Its derivatives	Organic acid And Its derivatives	830-09-1	20543	16503	18988	66095	37411	56903	53045	60372	2619.8	9270.6	28348	11938	23699	28030	12522	16991	0.0116297	down
Val-Phe-Ala	Amino acid and Its metabolomics	Small Peptide	-	1082000	603900	1180300	1007100	511060	96461	661030	249170	132730	184870	283740	468740	212530	147740	89298	136810	0.0117456	down
N-acetylpyrrolidine	Heterocyclic compounds	Heterocyclic compounds	4030-18-6	178920	196580	41464	483040	129520	62686	157990	139330	460840	1403600	2256800	5596800	1900800	5710500	719890	6150800	0.0118122	up
Agmatine	Alcohol and amines	Polyamines	306-60-5	30534	27605	44083	37475	41538	25776	35717	64473	65504	129500	189230	372300	103440	261840	62365	123750	0.0128931	up
Methylcysteine	Amino acid and Its metabolomics	Amino acids	1187-84-4	3596500	11251000	31580000	13548000	5162300	8642600	4088800	21013000	620040	1460400	675420	1082200	1858900	285140	1537700	680080	0.0129625	down
15(S)-latanoprost	Benzene and substituted derivatives	Benzene and substituted derivatives	145773-22-4	170240	74873	9509	68986	120060	83023	324470	87397	4123.9	5867.6	5777.4	1463.7	2862.8	1549.3	30461	1854.2	0.0133691	down
Indole-3-acetamide	Heterocyclic compounds	Indole and Its derivatives	879-37-8	148780	119950	89347	141650	103870	71610	71746	107120	126640	410780	514980	289400	88324	676030	222090	356120	0.0135198	up
D-Gluconic Acid	Carbohydrates and Its metabolites	Sugar acids	526-95-4	178750	86423	24448	142890	121220	110690	179790	296290	91502	1259700	2957800	1616300	567650	3417400	335340	2754300	0.0137032	up
3-Hydroxypyruvic acid	Organic acid And Its derivatives	Organic acid And Its derivatives	1113-60-6	15820	30676	19435	19712	19429	15824	13695	38308	100500	224950	476590	807170	68198	572370	28424	508730	0.013734	up
(3S,4S,5R)-1,3,4,5,6-Pentahydroxyhexan-2-one	Carbohydrates and Its metabolites	Carboxylic acids and derivatives	87-81-0	18246	91338	119390	22649	39445	25477	30460	179080	1855000	3371400	1959300	365740	881020	5133000	435560	5895800	0.0143422	up
Phe-Ile-Gly	Amino acid and Its metabolomics	Small Peptide	-	1627400	711380	949280	1570900	655330	103080	1368800	352260	194430	362960	425600	505720	230780	255690	106780	157120	0.0149786	down
N-ethylene glycol neuraminic acid	Amino acid and Its metabolomics	Amino acid derivatives	1113-83-3	235940	194950	108860	220690	102650	112000	106310	140380	3256300	1246000	1309000	710050	327150	814930	1874500	387920	0.0151464	up
D-Arabinitol	Carbohydrates and Its metabolites	Sugar Alcoholss	488-82-4	268710	153330	70741	202630	297340	226980	176120	298250	136000	1346500	2963300	4371200	864560	3577400	273030	4475700	0.0151947	up
3,4-Dimethoxycinnamic acid	Benzene and substituted derivatives	Benzene and substituted derivatives	2316-26-9	919.94	549.34	1380.4	411.77	553.58	414.5	826.51	2628.6	1514.5	3865	8949.9	4828.2	1516.1	11695	2200.4	10467	0.0152944	up
Nicotinic Acid Adenine Dinucleotide	Nucleotide And Its metabolomics	Nucleotide and Its metabolomics	53-84-9	21636	79462	62636	138020	79965	115430	117340	245110	397260	345870	229310	136390	241230	90040	231700	162070	0.0158959	up
2-Hydroxybutyric acid	Organic acid And Its derivatives	Organicacid and Its derivatives	600-15-7	253790	338170	292340	104710	373510	355860	63884	138530	781690	1841200	3200400	171530	556390	3415800	718440	2706200	0.0163126	up
3-Hydroxypicolinic acid	Heterocyclic compounds	Pteridines and derivatives	874-24-8	76929	191460	138890	260410	18969	32700	103450	367010	254210	928520	279440	796040	345410	515060	140840	1132000	0.0165561	up
1-Hydroxy-2-Naphthoate	Organic acid And Its derivatives	Organic acid And Its derivatives	86-48-6	438450	360250	899180	137860	112050	68216	17465	1455800	22055000	29475000	14870000	2396600	5858900	49275000	2515200	51555000	0.0169833	up
Caldine	Alcohol and amines	Amines	56-18-8	14059	34391	11196	16176	11447	21383	338030	28431	142630	181950	182950	450170	124940	226670	184780	153600	0.0171048	up
Ile-Ile-Thr	Amino acid and Its metabolomics	Small Peptide	-	5677800	2933500	4108700	5847200	2019100	607140	3477400	1509400	1088800	1071200	1435500	3154000	1014100	492700	269470	810830	0.0173187	down
α-CEHC	Benzene and substituted derivatives	Benzene and substituted derivatives	4072-32-6	28710	50306	93540	123550	29454	28787	139820	42537	9580.4	34464	9	7653.4	32845	6225.4	42770	6281.7	0.0177868	down
2-Methyllactic acid	Organic acid And Its derivatives	Organicacid and Its derivatives	594-61-6	350790	315700	303210	167090	499920	344790	68195	212380	854210	1767300	3359500	166710	595230	3579100	794580	2911400	0.017983	up
(2-Hydroxyethyl)phosphonic acid	Organic acid And Its derivatives	Organicacid and Its derivatives	22987-21-9	298640	202700	367070	456150	230470	103860	332830	210690	823930	301500	1042700	890430	334780	1273100	125240	1183500	0.0184296	up
2'-Deoxyinosine-5'-monophosphate	Nucleotide And Its metabolomics	Nucleotide and Its metabolomics	3393-18-8	749570	501020	364330	96746	1917000	412750	921340	376330	220630	3792.3	27928	17107	5185	20095	212100	2478	0.0191036	down
Methyl Vanillate	Benzene and substituted derivatives	Phenolics	3943-74-6	6318.5	4480.9	11662	4747.2	7036.4	4815.8	3810.3	7792.4	4671.3	8858.5	25147	10461	11147	26557	12213	20211	0.0195298	up
Methyl Indole-3-Acetate	Heterocyclic compounds	Indole and Its derivatives	1912-33-0	756210	704550	751240	331900	816310	482370	329840	184920	507720	1345100	1839500	292420	2122400	943680	1217200	1277500	0.0214517	up
Sterigmatocystin	Benzene and substituted derivatives	Benzene and substituted derivatives	10048-13-2	129490	84137	14058	97948	20411	7959.6	54200	17512	9	9	4790	4801.8	3649.4	9	21459	9089.2	0.0214904	down
D-Sorbitol	Carbohydrates and Its metabolites	Sugar Alcoholss	50-70-4	507810	408390	380210	476350	632720	510440	564340	463520	122900	7020200	17430000	4890400	1622400	14263000	1188500	14284000	0.0215239	up
Indoleacrylic acid	Organic acid And Its derivatives	Organic acid And Its derivatives	1204-06-4	49457	100600	66776	110260	30958	85893	250590	90252	38092	45298	5163.7	4840.9	2894	22823	6942	90901	0.0217756	down
Met-Asp	Amino acid and Its metabolomics	Small Peptide	14595-65-4	39469000	10768000	10892000	30560000	21742000	10550000	55245000	14367000	2467100	3409000	2649400	15499000	4125900	4977500	15393000	8297200	0.0219044	down
cis-EODA	FA	Oxidized lipids	2443-39-2	376510	380600	343970	196540	195830	492300	118570	100470	44059	229860	68105	128160	242260	38878	156170	68826	0.0220318	down
Phe-Asn	Amino acid and Its metabolomics	Small Peptide	-	341010	315830	732040	616440	294940	86199	334990	130410	918960	431190	795570	1263000	387700	1083700	224660	951340	0.0225393	up
D-Trehalose	Carbohydrates and Its metabolites	Sugars	99-20-7	3823.5	5760.9	1594.4	12141	7019.3	5081.8	33311	8282.9	1912.5	657690	1005200	254850	68873	782040	16581	426590	0.0226051	up
Phthalic Acid	Benzene and substituted derivatives	Phenolic acids	88-99-3	2083400	1190000	363700	2013500	1343100	2144400	957390	4094800	89349	652660	434930	536270	815480	280650	1556600	495040	0.0230175	down
Gly-Gln	Amino acid and Its metabolomics	Small Peptide	13115-71-4	700220	458040	168590	566750	829420	282920	425810	209930	270980	106710	232940	382250	182980	52641	228190	233700	0.0232272	down
D-Mannitol	Carbohydrates and Its metabolites	Sugar Alcoholss	69-65-8	384590	403410	394980	511410	657690	383140	536280	401520	171010	6773600	17139000	4888600	1382500	13849000	632080	13931000	0.0236261	up
D-(+)-sucrose	Carbohydrates and Its metabolites	Sugars	57-50-1	111770	105710	78321	89154	98391	32236	54008	174120	42509	8096700	12740000	2875500	794910	9012400	83079	5511100	0.0239838	up
L-Iditol	Carbohydrates and Its metabolites	Carboxylic acids and derivatives	488-45-9	496100	433350	359370	502810	736580	366810	541640	452170	181850	6954500	17876000	4806400	1498800	14139000	727010	13607000	0.0239997	up
Maltose	Carbohydrates and Its metabolites	Sugars	69-79-4	30351	3185.3	11505	6346.3	16571	1259.7	3182.9	25130	6738.3	761620	1078200	278710	76427	775220	3822.7	409710	0.0242566	up
Citramalic Acid	Organic acid And Its derivatives	Organic acid And Its derivatives	597-44-4	417040	298860	133920	234500	535160	744130	272040	169800	171160	136070	126830	74122	196980	74768	229570	131320	0.0243768	down
2-Hydroxyglutaric acid	Organic acid And Its derivatives	Organic acid And Its derivatives	13095-48-2	417040	298860	133920	234500	535160	744130	272040	169800	171160	136070	126830	74122	196980	74768	229570	131320	0.0243768	down
Β-Pseudouridine	Nucleotide And Its metabolomics	Nucleotide and Its metabolomics	1445-07-4	46835000	24415000	3981800	11636000	15317000	13659000	26219000	15289000	7663700	11598000	6249300	2457300	7085500	2225700	11692000	2724800	0.024464	down
9(S)-HODE	FA	Oxidized lipids	73543-67-6	27477	47895	33489	14597	19221	93687	33673	29145	6352.7	18804	15678	5526.1	7382.4	20231	15847	8494.9	0.0245718	down
Galactitol	Carbohydrates and Its metabolites	Sugar Alcoholss	608-66-2	397440	272190	332940	333310	538170	343540	444900	370430	124190	5483700	13925000	3542400	1193900	10004000	520200	11041000	0.0247574	up
Lactulose	Carbohydrates and Its metabolites	Sugars	4618-18-2	24525	13682	2871.3	11442	17828	5748.1	12735	39381	5078.4	856310	1402200	319120	116660	830700	6684.6	575800	0.0250501	up
Enterodiol	Benzene and substituted derivatives	Phenolics	80226-00-2	745200	1264400	1208800	1529300	1709700	1128700	749240	1896700	120340	1032200	164630	175290	2112500	173060	274590	272740	0.0259321	down
Dehydroabietic acid	Organic acid And Its derivatives	Organic acid And Its derivatives	1740-19-8	30521	23775	59610	46741	28424	14573	28849	15609	5958.3	9311.8	9501.4	13402	45870	8372.6	5046.1	7516.7	0.0265539	down
Nicotinamide	CoEnzyme and vitamins	CoEnzyme and vitamins	98-92-0	2577400	740170	192360	1238900	1450600	971950	1910800	360790	482870	394060	476440	673710	183290	125650	619680	163350	0.0266592	down
10-Formyl-Thf	Heterocyclic compounds	Pteridines and derivatives	2800-34-2	76708	128520	101970	76507	112900	41131	81567	569330	660060	9258900	22633000	3100400	777750	25659000	2509400	18919000	0.0267266	up
Folic acid	Organic acid And Its derivatives	Organic acid And Its derivatives	59-30-3	76708	128520	101970	76507	112900	41131	81567	569330	660060	9258900	22633000	3100400	777750	25659000	2509400	18919000	0.0267266	up
4-Guanidinobutyric Acid	Organic acid And Its derivatives	Organic acid And Its derivatives	463-00-3	120370	42947	64878	66711	41883	43145	389150	113180	147620	742730	432390	296720	2143500	497240	716070	791480	0.0267502	up
D-(+)-Cellobiose	Carbohydrates and Its metabolites	Sugars	528-50-7	34358	15275	18483	27333	24219	18389	9818	34848	1899.9	1826400	3250100	713660	212240	2548900	22335	1252300	0.0268486	up
17(18)-EpETE	FA	Oxidized lipids	131339-23-6	9636.5	6704.8	11115	7196.3	5777	31733	12958	11312	3192	5304.7	2433.5	3383	1478.9	6211.4	4334.4	4567.5	0.0274817	down
Nα-Acetyl-L-glutamine	Amino acid and Its metabolomics	Amino acid derivatives	2490-97-3	38907	63630	2504.8	60759	25202	10660	56718	460580	1194600	11024000	28926000	2693100	2136900	17135000	1308800	14652000	0.0276864	up
Thr-Val-Leu	Amino acid and Its metabolomics	Small Peptide	-	5012700	4142700	4944700	6663300	3468400	911150	3383700	1630400	673440	1343400	1949500	4955600	1315400	1170700	915070	1616600	0.0276981	down
4-Hydroxy-3-methoxyphenylacetic acid	Organic acid And Its derivatives	Organic acid And Its derivatives	306-08-1	9524.5	11814	13229	25941	9241.3	6299.9	13548	38322	10275	112770	46795	16753	11649	86408	116360	139760	0.0277698	up
Pterine	Heterocyclic compounds	Pteridines and derivatives	2236-60-4	2615000	820790	571350	1085000	3766200	1543600	1020100	115450	76389	125740	155250	32799	558050	84155	943970	186550	0.0279602	down
Leu-Ala	Amino acid and Its metabolomics	Small Peptide	7298-84-2	1056300	741830	1873200	2311100	938290	220850	1270200	367950	4305800	1114200	2873100	1932600	2231300	2185000	638690	3135100	0.0280814	up
Leu-Leu-Leu	Amino acid and Its metabolomics	Small Peptide	10329-75-6	3541000	2611200	4211700	7966900	2382700	222290	3148300	577090	545370	504300	818020	2009200	833940	376270	281040	584870	0.028786	down
Asp-Tyr	Amino acid and Its metabolomics	Small Peptide	22840-03-5	180300	118740	467530	384520	161490	66439	224710	110090	485590	692980	2481500	1920900	461050	4528000	127610	3407500	0.0293847	up
6-Hydroxynicotinic Acid	Heterocyclic compounds	Pteridines and derivatives	5006-66-6	888620	906660	496160	883990	2063100	471570	1131500	469280	523130	269680	526920	486380	541320	251060	301460	342140	0.0294883	down
N6-Isopentenyladenosine	Nucleotide And Its metabolomics	Nucleotide and Its metabolomics	7724-76-7	1437600	396810	207690	679200	206310	668830	878910	1325500	400650	805160	166820	223070	145600	106310	144850	73605	0.0304665	down
13-HOTrE	FA	Oxidized lipids	87984-82-5	51519	71630	86848	21616	38117	131360	57806	50634	16222	40157	29652	46406	26326	47385	21589	23203	0.0315587	down
12,13-EpOME	FA	Oxidized lipids	-	1433500	3063300	2101200	570180	1534600	6561100	2260600	1707300	133880	977730	684410	697440	505200	876370	835720	695100	0.0318617	down
9,10-EpOME	FA	Oxidized lipids	-	1433500	3063300	2101200	570180	1534600	6561100	2260600	1707300	133880	977730	684410	697440	505200	876370	835720	695100	0.0318617	down
D-Arabinose 5-phosphate	Carbohydrates and Its metabolites	Phosphate sugars	13137-52-5	753520	308060	10505	352970	521540	682830	1097100	2351100	440400	33452	9044.5	6654.2	61797	5922	55946	47939	0.0329635	down
Thymine	Nucleotide And Its metabolomics	Nucleotide and Its metabolomics	65-71-4	40262000	18499000	11427000	9555500	18609000	16333000	22899000	8593200	11083000	8944500	6306600	1167900	14431000	2514000	18110000	3608600	0.0350041	down
Glu-Leu	Amino acid and Its metabolomics	Small Peptide	2566-39-4	8378000	4413300	3823400	3069100	2485100	1987900	3087000	7046000	39015000	16634000	12758000	6727500	8256900	9803600	5704600	14817000	0.0350289	up
12-Hydroxyoctadecanoic acid	FA	FFA	106-14-9	128020	56563	46957	137290	285170	97609	67293	47829	17573	39869	29442	51852	71658	28451	17832	20760	0.0351887	down
Ala-Gln	Amino acid and Its metabolomics	Small Peptide	39537-23-0	41670	151330	348500	333080	110480	38290	115930	82765	894470	202120	464050	349430	224060	393210	101640	451730	0.0352359	up
Raffinose	Carbohydrates and Its metabolites	Sugars	512-69-6	136880	319430	64153	465070	538950	88713	392410	677900	206450	15433000	34810000	8946000	1338800	45102000	358750	19770000	0.0356415	up
2-Picolinic Acid	Heterocyclic compounds	Pteridines and derivatives	98-98-6	180440	178870	53833	102550	376560	323680	160290	364970	424160	271470	724440	188230	201680	433030	801000	446500	0.0356644	up
Cyclo(Tyr-Ala)	Amino acid and Its metabolomics	Small Peptide	21754-26-7	31902	50499	49597	33947	31376	8608.7	22812	48710	22425	101880	61493	305530	144740	179670	20165	133350	0.0356712	up
Isomaltotriose	Carbohydrates and Its metabolites	Sugars	3371-50-4	21146	26274	46316	105100	54349	56595	100970	75632	23850	205870	317960	126020	70077	465920	87946	416870	0.0359975	up
dextrin	Carbohydrates and Its metabolites	Sugars	9004-53-9	21146	26274	46316	105100	54349	56595	100970	75632	23850	205870	317960	126020	70077	465920	87946	416870	0.0359975	up
Ribulose-5-Phosphate	Carbohydrates and Its metabolites	Phosphate sugars	4300-28-1	586920	278430	18882	312400	506010	688550	901140	2177400	419070	27218	9537.2	8599.1	56299	8459	58641	31962	0.0362823	down
Ribose 1-phosphate	Carbohydrates and Its metabolites	Phosphate sugars	14075-00-4	586920	278430	18882	312400	506010	688550	901140	2177400	419070	27218	9537.2	8599.1	56299	8459	58641	31962	0.0362823	down
D-Xylulose 5-phosphate	Carbohydrates and Its metabolites	Phosphate sugars	4212-65-1	586920	278430	18882	312400	506010	688550	901140	2177400	419070	27218	9537.2	8599.1	56299	8459	58641	31962	0.0362823	down
3,4,5-Trimethoxybenzoic Acid	Benzene and substituted derivatives	Phenolic acids	118-41-2	3048.4	3658	11706	2929.2	4179.8	9	9	20990	21306	17870	10098	4633.3	5156.5	10480	23492	22672	0.0364212	up
N-Acetyl-L-tryptophan	Amino acid and Its metabolomics	Amino acid derivatives	1218-34-4	20476	12412	38224	43649	16465	15763	18740	16857	41868	36575	52112	28570	26939	89782	20863	97969	0.040292	up
Glu-Tyr	Amino acid and Its metabolomics	Small Peptide	3422-39-7	1934200	1106800	936850	872690	880830	622810	1045100	1558300	8474000	4103900	2389300	1491700	2385700	2039500	1406200	3024500	0.0414241	up
LPE(17:1/0:0)	GP	LPE	-	13569000	9426100	5995000	13605000	5165500	6117000	1771700	5586400	9591100	4182700	1002400	3993800	892860	1282800	6150200	246150	0.0415374	down
16-Hydroxyhexadecanoic acid	FA	FFA	506-13-8	31180000	6987300	2829200	10927000	2357500	12953000	10794000	5241600	2030400	1971300	1004100	352860	1788900	752760	9097500	385710	0.0416657	down
2-hydroxyhexadecanoic acid	FA	FFA	764-67-0	31180000	6987300	2829200	10927000	2357500	12953000	10794000	5241600	2030400	1971300	1004100	352860	1788900	752760	9097500	385710	0.0416657	down
Carnitine C2:0	FA	CAR	14992-62-2	2788400	3400900	22318000	6495700	8663600	1793400	392060	8048200	28639000	24599000	9962900	12099000	25086000	5792000	3541100	19900000	0.0419205	up
Val-Tyr	Amino acid and Its metabolomics	Small Peptide	3061-91-4	1049600	1545200	3386700	2927300	1168100	385810	1482700	481210	8828400	1807900	4971600	3342800	3421900	2569400	970290	3963200	0.0420595	up
Xanthohumol	Nucleotide And Its metabolomics	Nucleotide and Its metabolomics	6754-58-1	16962	48530	90000	13316	49215	162760	24474	153780	37275	271330	269700	219780	73795	312810	64414	111740	0.0449793	up
Inosine 5'-monophosphate	Nucleotide And Its metabolomics	Nucleotide and Its metabolomics	131-99-7	206780	87863	306870	185590	51004	49979	73918	139570	983020	280150	378460	236900	221810	357760	33535	674380	0.0464762	up
Shikimic Acid	Organic acid And Its derivatives	Organic acid And Its derivatives	138-59-0	30365	22984	16292	25554	35579	30677	35641	26828	296990	139690	147060	43941	32930	59614	35833	79167	0.0468004	up
Carnitine isoC4:0	FA	CAR	25518-49-4	44509	28272	7602200	33329	36180	20036	10913	1082800	1342700	15366000	9206500	402920	25937000	6736100	44184	10745000	0.0470492	up
Serine alanine	Amino acid and Its metabolomics	Amino acid derivatives	6403-17-4	106040	57940	179710	233500	65116	44757	131100	62826	693850	138920	290760	333320	111350	259540	69216	333730	0.048433	up
2-Hydroxy-3-(4-hydroxyphenyl)propanoic acid	Benzene and substituted derivatives	Phenolic acids	306-23-0	123780	160620	303380	379380	137200	589920	641310	819160	448130	1767900	504540	760570	2428800	526190	808650	776540	0.0500124	up
Tyr-Trp	Amino acid and Its metabolomics	Small Peptide	60815-41-0	43814	15137	169070	64961	52249	50591	51748	52705	128030	67149	353550	78479	54010	361650	113510	506960	0.0508375	up
Trp-Ala	Amino acid and Its metabolomics	Small Peptide	24046-71-7	21197	24025	41338	44805	14832	1945.4	40092	2270.5	231110	51581	83054	43458	70355	26384	27317	107060	0.0509499	up
2'-O-methyladenosine	Nucleotide And Its metabolomics	Nucleotide and Its metabolomics	2140-79-6	6403900	2786400	564170	3582100	4590500	10230000	3826500	23237000	5205800	625150	83997	81569	844100	68733	94503	171200	0.0513602	down
N6-methyl-2'-deoxyadenosine	Nucleotide And Its metabolomics	Nucleotide and Its metabolomics	2002-35-9	19800000	5731800	927230	1120600	1224100	4016500	7702600	15410000	2838	1351400	950360	216740	3580500	1775300	844860	190090	0.0516644	down
Carnitine C5:0	FA	CAR	-	3615.5	7508	61402	5790.2	4646.3	15632	6506.7	13989	65321	562110	161530	24293	814610	129880	2567	273390	0.0518272	up
N-Acetylputrescine	Organic acid And Its derivatives	Organic acid And Its derivatives	18233-70-0	126710	53319	131600	164790	185380	183760	4968900	1738600	9274500	17585000	3244600	1029500	3320200	884700	13724000	1489100	0.0518754	up
4-Hydroxy-3-methoxybenzaldehyde	Benzene and substituted derivatives	Phenolics	121-33-5	143610	106040	117010	107290	97641	102100	138040	142790	86417	126650	513310	155920	131070	476050	201490	396940	0.0534629	up
Trp-Leu	Amino acid and Its metabolomics	Small Peptide	13123-35-8	161730	152310	391770	316900	149750	66926	132850	74571	1684800	278760	448710	743860	420120	414080	96706	522920	0.0559115	up
5-O-(1-carboxyvinyl) -3-phosphate	Organic acid And Its derivatives	Phosphoric acids	89771-75-5	1015300	330470	39718	353780	860350	758510	993330	3456300	774730	81482	7915.3	5827	29035	5178.8	14324	6023	0.0574735	down
Prostaglandin E2	Hormones and hormone related compunds	Hormones and hormone related compunds	363-24-6	32558	19626	9	13729	14758	9	9	9	995520	477300	169660	52665	215790	40169	139170	56612	0.0601889	up
11β-Prostaglandin E2	FA	Oxidized lipids	38310-90-6	18128	14174	6400.2	9	16140	10804	7418.5	9	575680	269910	82621	30170	150620	15890	99366	31712	0.0619983	up
Stachyose	Carbohydrates and Its metabolites	Sugars	470-55-3	7954.9	10128	11464	1939.9	7755.1	508.8	23693	10641	38192	2603400	19336000	1694000	170800	17940000	28785	9232500	0.0626959	up
L-tyrosine methyl ester 4-sulfate	Amino acid and Its metabolomics	Amino acid derivatives	-	3060.6	9	9	9	9	9	9	29670	6203	10374	67966	8836.4	6335.2	86973	6978.3	43905	0.0645861	up
Tyr-Cys	Amino acid and Its metabolomics	Small Peptide	-	2886300	703180	154100	605300	827360	555790	1794700	1158100	987290	359390	300070	60071	416070	52444	843150	99461	0.0656286	down
Glucerol 3-phosphate	Organic acid And Its derivatives	Phosphoric acids	-	426080	460820	43980	524330	1000400	894550	319860	1054700	1004500	142950	18508	43842	398190	18298	282040	55600	0.0667897	down
Ribosyl adenosine	Nucleotide And Its metabolomics	Nucleotide and Its metabolomics	-	5575200	1917000	714920	1672600	1475900	12196000	17447000	3858000	166190	737960	2594300	429420	141900	370250	2776500	393450	0.0672634	down
N6-(2-Hydroxyethyl)adenosine	Nucleotide And Its metabolomics	Nucleotide and Its metabolomics	4338-48-1	1332200	208500	158790	557000	283860	280210	760780	5170200	2460500	4017500	4208500	4043300	334470	3247000	509410	2757000	0.0675655	up
L-Carnitine	FA	CAR	541-15-1	4918000	2411300	1971700	3177500	2579400	1256800	819650	2588900	12194000	6116000	3746900	4240200	2603400	2728900	2485500	5650900	0.0705613	up
Guanidinoethyl Sulfonate	Organic acid And Its derivatives	Sulfonic acids	543-18-0	79696	32496	34475	7203.6	26236	5494.3	279850	50333	316730	151360	52108	133300	69804	223660	79503	191470	0.0711402	up
Ala-Phe	Amino acid and Its metabolomics	Small Peptide	3061-90-3	4455900	3197800	10125000	8070000	3408000	858630	4500100	1388700	31721000	4273800	16425000	9007100	7045600	8531000	2632500	13000000	0.0726305	up
Carnitine C4:0	FA	CAR	-	92538	67378	4108100	48426	74528	49488	64878	321800	513270	7614300	4705000	250410	20080000	3520300	84018	7946500	0.0733464	up
PC(16:0/22:6)	GP	PC	59403-54-2	85000	63418	36845	14584	21549	15736	23538	32745	746690	300890	198590	78192	71808	73789	84486	112170	0.0751089	up
N-glutarylglycine	Amino acid and Its metabolomics	Amino acid derivatives	17686-38-3	70914	37666	36715	67568	49494	36368	65989	36475	38068	111850	135010	45673	291020	55400	53497	257720	0.0762901	up
3-Indolepropionic Acid	Heterocyclic compounds	Indole and Its derivatives	830-96-6	212680	407990	459750	458600	318110	399670	350760	449680	396110	822160	3568.6	6016.6	3894	4872	4851.1	26415	0.0770363	down
Glycogen	Carbohydrates and Its metabolites	Sugars	9005-79-2	1499.1	2051	2874.5	5599.1	7359.2	5324.3	6232	4202.7	6958.4	192810	1095600	57627	20001	1527100	5854	470230	0.0818863	up
Trp-Trp	Amino acid and Its metabolomics	Small Peptide	20696-60-0	3898500	3815400	13304000	2965200	4978000	2586500	5197800	4794800	1059600	2315500	1287500	6832900	2660300	3144900	161630	2778600	0.0827569	down
Cytarabine	Nucleotide And Its metabolomics	Nucleotide and Its metabolomics	147-94-4	11349000	8030700	10711000	5206500	4440400	9395000	11640000	32978000	3017400	12044000	7001800	3420200	3468800	6584600	2162200	3266600	0.0840016	down
Morpholine ethanesulfonic acid	Organic acid And Its derivatives	Sulfonic acids	4432-31-9	72835000	35471000	293710000	22230000	31973000	3990600	231070000	9490600	1550400	8073300	10667000	3927800	11956000	10099000	2039800	26925000	0.087143	down
Pseudotropine	Others	Others	120-29-6	16707	17405	6145.4	59948	16648	14699	72191	15624	9	9	9	3100.4	20403	5077.3	14322	32842	0.0904589	down
2'-Deoxycytidine-5'-Monophosphate	Nucleotide And Its metabolomics	Nucleotide and Its metabolomics	1032-65-1	1864900	735490	32216	50521	72352	669690	872850	4617200	120190	187690	3462.1	3341.4	68532	3380.3	1031.7	1278.7	0.0914235	down
Phenethylamine	Alcohol and amines	Amines	64-04-0	326010	277850	355020	1211100	268620	92633	504360	279580	76352	205440	279520	213730	326770	124360	61252	112980	0.0922945	down
Tauroursodeoxycholic acid	Bile acids	Bile acids	14605-22-2	1858400	3521700	5578200	10145000	2234500	2143700	6496600	321730	137600	385350	683590	2130800	375300	2841200	56360	6164500	0.0959555	down
Taurohyodeoxycholic acid	Bile acids	Bile acids	-	1858400	3521700	5578200	10145000	2234500	2143700	6496600	321730	137600	385350	683590	2130800	375300	2841200	56360	6164500	0.0959555	down
1-Methylxanthine	Nucleotide And Its metabolomics	Nucleotide and Its metabolomics	6136-37-4	912770	524380	2367300	5941800	4624500	92885	123310	3595400	2378700	4252900	4297800	6384700	15209000	1210800	4970400	4341300	0.0966428	up
2-Acetylresorcinol	Benzene and substituted derivatives	Phenolics	480-66-0	23196	35055	80284	116800	51634	358460	253370	80231	16796	155080	6764.3	38854	45666	14396	24210	36751	0.10073	down
Orsellinate	Others	Others	480-64-8	23196	35055	80284	116800	51634	358460	253370	80231	16796	155080	6764.3	38854	45666	14396	24210	36751	0.10073	down
LPC(18:0/0:0)	GP	LPC	-	27190000	15094000	13205000	7450600	7607200	9523500	4601300	19143000	119900000	54314000	24102000	28187000	6367400	24451000	28679000	12838000	0.100902	up
Thr-Gln	Amino acid and Its metabolomics	Small Peptide	96337-79-0	9	18803	9	33754	9	76382	107620	9	17877	72928	48199	30539	65924	52263	84118	153850	0.103323	up
N1-(2-Aminophenyl)-N8-phenyloctanediamide	Benzene and substituted derivatives	Benzene and substituted derivatives	537034-17-6	26239	138480	31931	80372	77229	25210	42734	55580	5473.7	14064	7172.4	8580.7	60223	15160	1463.9	106660	0.108229	down
N1-(2-Aminophenyl)-N7-(p-tolyl)pimelamide	Benzene and substituted derivatives	Benzene and substituted derivatives	937039-45-7	26239	138480	31931	80372	77229	25210	42734	55580	5473.7	14064	7172.4	8580.7	60223	15160	1463.9	106660	0.108229	down
N-Acetylcadaverine	Alcohol and amines	Polyamines	32343-73-0	366070	329060	790150	311240	365880	592980	1704700	1371400	1728600	5857800	738010	1038500	1579800	439510	2376200	1208600	0.10918	up
Allantoic acid	Amino acid and Its metabolomics	Amino acid derivatives	99-16-1	9	1198.4	818.89	3597.2	1010.7	2714.6	593.41	2242.4	6368.4	38928	13669	112140	7324.3	17242	4398.2	3069.8	0.110205	up
(±)5-HETE	FA	Oxidized lipids	70608-72-9	23290	15604	14817	10643	13148	20982	26149	12709	1637900	517580	277430	20769	316160	43557	84101	36358	0.111321	up
(±)9-HETE	FA	Oxidized lipids	79495-85-5	23290	15604	14817	10643	13148	20982	26149	12709	1637900	517580	277430	20769	316160	43557	84101	36358	0.111321	up
2-(Dimethylamino)Guanosine	Nucleotide And Its metabolomics	Nucleotide and Its metabolomics	2140-67-2	714370	80577	44526	224540	137000	90839	343140	1695100	542490	1239900	1165900	1232600	185190	1209300	167620	1051100	0.118015	up
3-Methoxysalicylic Acid	Benzene and substituted derivatives	Benzene and substituted derivatives	877-22-5	19311	23197	75292	106090	49357	389620	258930	72751	14988	154430	2780.9	43754	45372	12924	22949	23649	0.12359	down
4-Methoxyphenol	Benzene and substituted derivatives	Phenolics	150-76-5	2346.2	2550.5	8901.4	13649	6059.8	43270	33522	7966.2	2664.4	20817	1258.3	7127.2	1757.5	1271.4	1460.4	3834.4	0.129388	down
Arg-Thr	Amino acid and Its metabolomics	Small Peptide	-	111160	102940	72907	37557	59240	80021	175730	121120	1036100	200440	152140	395610	188450	64788	135680	107810	0.137429	up
2-Aminopurine	Nucleotide And Its metabolomics	Nucleotide and Its metabolomics	452-06-2	5837600	1770600	923110	1960600	680660	2222600	2462000	15252000	726240	3211500	822910	572970	886400	445820	1124900	121140	0.138273	down
3'-Sialyllactose	Carbohydrates and Its metabolites	Sugars	35890-38-1	3254.8	7781.6	4666	13341	8712.7	7274.9	11662	8707.2	1708	38959	51481	19967	30647	295590	6852.1	74572	0.138801	up
Adenosine	Nucleotide And Its metabolomics	Nucleotide and Its metabolomics	58-61-7	200670000	98025000	84539000	188910000	76116000	148240000	110460000	867500000	57790000	200310000	45394000	33744000	43777000	19123000	113230000	9349400	0.143904	down
Hexadecanedioic acid	FA	FFA	505-54-4	1124700	1084600	5138800	1231600	1199100	886920	1217300	1148400	667590	1157600	683550	758350	1126800	642500	582700	867620	0.150031	down
DL-Aminopimelic acid	Organic acid And Its derivatives	Organic acid And Its derivatives	627-76-9	121030	96117	45762	22024	506450	74933	30299	54628	10598	26582	36292	30886	32292	38496	18748	43499	0.15931	down
Tyr-Ser	Amino acid and Its metabolomics	Small Peptide	13588-99-3	10251000	4813600	3893500	9603800	3680800	7247300	5187200	53808000	2773800	10143000	2118800	1653000	2155800	677330	5231700	504880	0.174249	down
Sphingosyl-phosphocholine	SL	SM	-	492030	229840	327540	247170	149910	165520	151630	487240	14082000	4379500	1029000	1164300	168530	620220	774600	200420	0.177334	up
N-Acetylhistamine	Alcohol and amines	Amines	673-49-4	858100	1636400	9351700	3517600	1503200	1130000	121570000	20710000	25485000	403260000	33733000	36766000	99122000	23650000	2992700	104340000	0.180269	up
5'-Deoxy-5'-fluoroadenosine	Nucleotide And Its metabolomics	Nucleotide and Its metabolomics	731-98-6	757120	297710	317750	575280	238710	496020	298150	2929400	240800	738740	229070	197070	145650	126460	309250	65836	0.180373	down
11,12-EET	FA	Oxidized lipids	123931-40-8	10062	10029	12973	6793.6	4032.8	8199.9	13891	7876.3	301080	83415	24129	20119	15525	10264	14194	16152	0.189644	up

## Sheet: Supplementary Table 6
Supplementary Table 6. The KEGG enrichment analysis of DEGs in colon samples. Related to Fig. 3b.
gene id	gene name	gene description	KO id	KO name	KEGG pathway id	KEGG pathway description	Con_vs_Bu (significant)	Con_vs_Bu (regulate)	Con_vs_Bu (log2fc)	Con_vs_Bu (fc)	Con_vs_Bu (p value)	Con_vs_Bu (p adjust)
ENSMUSG00000017737	Mmp9	matrix metallopeptidase 9 [Source:MGI Symbol;Acc:MGI:97011]	K01403	MMP9	mmu04915;; mmu05161;; mmu04670;; mmu05200;; mmu05202;; mmu04657;; mmu05205;; mmu05206;; mmu04668;; mmu05219;; mmu05215;; mmu05418;; mmu01522;; mmu04926	Estrogen signaling pathway;;Hepatitis B;;Leukocyte transendothelial migration;;Pathways in cancer;;Transcriptional misregulation in cancer;;IL-17 signaling pathway;;Proteoglycans in cancer;;MicroRNAs in cancer;;TNF signaling pathway;;Bladder cancer;;Prostate cancer;;Fluid shear stress and atherosclerosis;;Endocrine resistance;;Relaxin signaling pathway	yes	down	-1.09429	0.468365	0.00263508	0.255224
ENSMUSG00000024578	Il17b	interleukin 17B [Source:MGI Symbol;Acc:MGI:1928397]	K05490	IL17B, CX1	mmu04060;; mmu04657	Cytokine-cytokine receptor interaction;;IL-17 signaling pathway	yes	up	1.94461	3.84934	0.0437961	1
ENSMUSG00000026822	Lcn2	lipocalin 2 [Source:MGI Symbol;Acc:MGI:96757]	K21129	LCN2	mmu04657	IL-17 signaling pathway	yes	down	-1.48776	0.356565	4.29472e-06	0.0239645
ENSMUSG00000027398	Il1b	interleukin 1 beta [Source:MGI Symbol;Acc:MGI:96543]	K04519	IL1B	mmu04750;; mmu04657;; mmu05020;; mmu05323;; mmu05321(Inflammatory bowel disease ;; mmu05142(Chagas disease ;; mmu04621;; mmu04620;; mmu04623;; mmu04625;; mmu04668;; mmu05152;; mmu04640;; mmu05134;; mmu04217;; mmu05132;; mmu05133;; mmu04064;; mmu05010;; mmu05332;; mmu04060;; mmu05135;; mmu04933;; mmu04932(Non-alcoholic fatty liver disease ;; mmu05164;; mmu04010;; mmu04659;; mmu05163;; mmu05162;; m…	Inflammatory mediator regulation of TRP channels;;IL-17 signaling pathway;;Prion diseases;;Rheumatoid arthritis;;IBD);;American trypanosomiasis);;NOD-like receptor signaling pathway;;Toll-like receptor signaling pathway;;Cytosolic DNA-sensing pathway;;C-type lectin receptor signaling pathway;;TNF signaling pathway;;Tuberculosis;;Hematopoietic cell lineage;;Legionellosis;;Necroptosis;;Salmonella i…	yes	down	-1.57831	0.334874	0.0213631	0.409368
ENSMUSG00000029379	Cxcl3	chemokine (C-X-C motif) ligand 3 [Source:MGI Symbol;Acc:MGI:3037818]	K05505	CXCL1_2_3, GRO	mmu05167;; mmu04621;; mmu05146;; mmu04657;; mmu04668;; mmu04062;; mmu04061;; mmu04060;; mmu04064;; mmu05134;; mmu05323	Kaposi sarcoma-associated herpesvirus infection;;NOD-like receptor signaling pathway;;Amoebiasis;;IL-17 signaling pathway;;TNF signaling pathway;;Chemokine signaling pathway;;Viral protein interaction with cytokine and cytokine receptor;;Cytokine-cytokine receptor interaction;;NF-kappa B signaling pathway;;Legionellosis;;Rheumatoid arthritis	yes	down	-2.25173	0.209972	0.00594589	0.312019
ENSMUSG00000032487	Ptgs2	prostaglandin-endoperoxide synthase 2 [Source:MGI Symbol;Acc:MGI:97798]	K11987	PTGS2, COX2	mmu05165;; mmu04726;; mmu04913;; mmu04723;; mmu05163;; mmu01100;; mmu05200;; mmu04625;; mmu04657;; mmu05204;; mmu04668;; mmu05206;; mmu05140;; mmu05222;; mmu04923;; mmu05167;; mmu04064;; mmu04370;; mmu04921;; mmu05010;; mmu00590	Human papillomavirus infection;;Serotonergic synapse;;Ovarian steroidogenesis;;Retrograde endocannabinoid signaling;;Human cytomegalovirus infection;;Metabolic pathways;;Pathways in cancer;;C-type lectin receptor signaling pathway;;IL-17 signaling pathway;;Chemical carcinogenesis;;TNF signaling pathway;;MicroRNAs in cancer;;Leishmaniasis;;Small cell lung cancer;;Regulation of lipolysis in adipocy…	yes	down	-1.4112	0.375999	0.000188125	0.110021
ENSMUSG00000038067	Csf3	colony stimulating factor 3 (granulocyte) [Source:MGI Symbol;Acc:MGI:1339751]	K05423	CSF3, GCSF	mmu05144;; mmu04657;; mmu04640;; mmu04151;; mmu04060;; mmu04630	Malaria;;IL-17 signaling pathway;;Hematopoietic cell lineage;;PI3K-Akt signaling pathway;;Cytokine-cytokine receptor interaction;;Jak-STAT signaling pathway	yes	down	-1.15212	0.449962	0.0461333	0.487937
ENSMUSG00000056054	S100a8	S100 calcium binding protein A8 (calgranulin A) [Source:MGI Symbol;Acc:MGI:88244]	K21127	S100A8	mmu04657	IL-17 signaling pathway	yes	down	-2.21876	0.214826	0.00750262	0.33163
ENSMUSG00000056071	S100a9	S100 calcium binding protein A9 (calgranulin B) [Source:MGI Symbol;Acc:MGI:1338947]	K21128	S100A9	mmu04657	IL-17 signaling pathway	yes	down	-2.60217	0.16469	0.00181379	0.239077
ENSMUSG00000058427	Cxcl2	chemokine (C-X-C motif) ligand 2 [Source:MGI Symbol;Acc:MGI:1340094]	K05505	CXCL1_2_3, GRO	mmu05167;; mmu04621;; mmu05146;; mmu04657;; mmu04668;; mmu04062;; mmu04061;; mmu04060;; mmu04064;; mmu05134;; mmu05323	Kaposi sarcoma-associated herpesvirus infection;;NOD-like receptor signaling pathway;;Amoebiasis;;IL-17 signaling pathway;;TNF signaling pathway;;Chemokine signaling pathway;;Viral protein interaction with cytokine and cytokine receptor;;Cytokine-cytokine receptor interaction;;NF-kappa B signaling pathway;;Legionellosis;;Rheumatoid arthritis	yes	down	-2.81351	0.142249	0.000482705	0.155394
ENSMUSG00000010651	Acaa1b	acetyl-Coenzyme A acyltransferase 1B [Source:MGI Symbol;Acc:MGI:3605455]	K07513	ACAA1	mmu00280;; mmu01100;; mmu00071;; mmu01212;; mmu04146;; mmu03320;; mmu01040;; mmu00592	Valine, leucine and isoleucine degradation;;Metabolic pathways;;Fatty acid degradation;;Fatty acid metabolism;;Peroxisome;;PPAR signaling pathway;;Biosynthesis of unsaturated fatty acids;;alpha-Linolenic acid metabolism	yes	up	2.85153	7.21768	0.00473328	0.301434
ENSMUSG00000020405	Fabp6	fatty acid binding protein 6 [Source:MGI Symbol;Acc:MGI:96565]	K08755	FABP6	mmu03320	PPAR signaling pathway	yes	up	1.96035	3.89157	0.0105823	0.355678
ENSMUSG00000022878	Adipoq	adiponectin, C1Q and collagen domain containing [Source:MGI Symbol;Acc:MGI:106675]	K07296	ACDC	mmu04152;; mmu04211;; mmu03320;; mmu04920;; mmu04930;; mmu04932(Non-alcoholic fatty liver disease	AMPK signaling pathway;;Longevity regulating pathway;;PPAR signaling pathway;;Adipocytokine signaling pathway;;Type II diabetes mellitus;;NAFLD)	yes	up	1.64102	3.11886	0.0227455	0.415588
ENSMUSG00000027875	Hmgcs2	3-hydroxy-3-methylglutaryl-Coenzyme A synthase 2 [Source:MGI Symbol;Acc:MGI:101939]	K01641	E2.3.3.10	mmu00650;; mmu00280;; mmu01100;; mmu00072;; mmu00900;; mmu03320	Butanoate metabolism;;Valine, leucine and isoleucine degradation;;Metabolic pathways;;Synthesis and degradation of ketone bodies;;Terpenoid backbone biosynthesis;;PPAR signaling pathway	yes	up	2.57265	5.949	0.0185809	0.402028
ENSMUSG00000028427	Aqp7	aquaporin 7 [Source:MGI Symbol;Acc:MGI:1314647]	K08771	AQP7	mmu03320;; mmu04923	PPAR signaling pathway;;Regulation of lipolysis in adipocytes	yes	up	1.42041	2.67662	0.0163915	0.39034
ENSMUSG00000037071	Scd1	stearoyl-Coenzyme A desaturase 1 [Source:MGI Symbol;Acc:MGI:98239]	K00507	SCD, desC	mmu03320;; mmu01040;; mmu01100;; mmu01212;; mmu04152	PPAR signaling pathway;;Biosynthesis of unsaturated fatty acids;;Metabolic pathways;;Fatty acid metabolism;;AMPK signaling pathway	yes	up	1.33824	2.52843	0.0304631	0.439316
ENSMUSG00000018930	Ccl4	chemokine (C-C motif) ligand 4 [Source:MGI Symbol;Acc:MGI:98261]	K12964	CCL4	mmu05163;; mmu04620;; mmu04623;; mmu04062;; mmu04061;; mmu04060;; mmu04064	Human cytomegalovirus infection;;Toll-like receptor signaling pathway;;Cytosolic DNA-sensing pathway;;Chemokine signaling pathway;;Viral protein interaction with cytokine and cytokine receptor;;Cytokine-cytokine receptor interaction;;NF-kappa B signaling pathway	yes	down	-1.5985	0.330221	0.0192224	0.40223
ENSMUSG00000027398	Il1b	interleukin 1 beta [Source:MGI Symbol;Acc:MGI:96543]	K04519	IL1B	mmu04750;; mmu04657;; mmu05020;; mmu05323;; mmu05321(Inflammatory bowel disease ;; mmu05142(Chagas disease ;; mmu04621;; mmu04620;; mmu04623;; mmu04625;; mmu04668;; mmu05152;; mmu04640;; mmu05134;; mmu04217;; mmu05132;; mmu05133;; mmu04064;; mmu05010;; mmu05332;; mmu04060;; mmu05135;; mmu04933;; mmu04932(Non-alcoholic fatty liver disease ;; mmu05164;; mmu04010;; mmu04659;; mmu05163;; mmu05162;; m…	Inflammatory mediator regulation of TRP channels;;IL-17 signaling pathway;;Prion diseases;;Rheumatoid arthritis;;IBD);;American trypanosomiasis);;NOD-like receptor signaling pathway;;Toll-like receptor signaling pathway;;Cytosolic DNA-sensing pathway;;C-type lectin receptor signaling pathway;;TNF signaling pathway;;Tuberculosis;;Hematopoietic cell lineage;;Legionellosis;;Necroptosis;;Salmonella i…	yes	down	-1.57831	0.334874	0.0213631	0.409368
ENSMUSG00000029379	Cxcl3	chemokine (C-X-C motif) ligand 3 [Source:MGI Symbol;Acc:MGI:3037818]	K05505	CXCL1_2_3, GRO	mmu05167;; mmu04621;; mmu05146;; mmu04657;; mmu04668;; mmu04062;; mmu04061;; mmu04060;; mmu04064;; mmu05134;; mmu05323	Kaposi sarcoma-associated herpesvirus infection;;NOD-like receptor signaling pathway;;Amoebiasis;;IL-17 signaling pathway;;TNF signaling pathway;;Chemokine signaling pathway;;Viral protein interaction with cytokine and cytokine receptor;;Cytokine-cytokine receptor interaction;;NF-kappa B signaling pathway;;Legionellosis;;Rheumatoid arthritis	yes	down	-2.25173	0.209972	0.00594589	0.312019
ENSMUSG00000032487	Ptgs2	prostaglandin-endoperoxide synthase 2 [Source:MGI Symbol;Acc:MGI:97798]	K11987	PTGS2, COX2	mmu05165;; mmu04726;; mmu04913;; mmu04723;; mmu05163;; mmu01100;; mmu05200;; mmu04625;; mmu04657;; mmu05204;; mmu04668;; mmu05206;; mmu05140;; mmu05222;; mmu04923;; mmu05167;; mmu04064;; mmu04370;; mmu04921;; mmu05010;; mmu00590	Human papillomavirus infection;;Serotonergic synapse;;Ovarian steroidogenesis;;Retrograde endocannabinoid signaling;;Human cytomegalovirus infection;;Metabolic pathways;;Pathways in cancer;;C-type lectin receptor signaling pathway;;IL-17 signaling pathway;;Chemical carcinogenesis;;TNF signaling pathway;;MicroRNAs in cancer;;Leishmaniasis;;Small cell lung cancer;;Regulation of lipolysis in adipocy…	yes	down	-1.4112	0.375999	0.000188125	0.110021
ENSMUSG00000058427	Cxcl2	chemokine (C-X-C motif) ligand 2 [Source:MGI Symbol;Acc:MGI:1340094]	K05505	CXCL1_2_3, GRO	mmu05167;; mmu04621;; mmu05146;; mmu04657;; mmu04668;; mmu04062;; mmu04061;; mmu04060;; mmu04064;; mmu05134;; mmu05323	Kaposi sarcoma-associated herpesvirus infection;;NOD-like receptor signaling pathway;;Amoebiasis;;IL-17 signaling pathway;;TNF signaling pathway;;Chemokine signaling pathway;;Viral protein interaction with cytokine and cytokine receptor;;Cytokine-cytokine receptor interaction;;NF-kappa B signaling pathway;;Legionellosis;;Rheumatoid arthritis	yes	down	-2.81351	0.142249	0.000482705	0.155394
ENSMUSG00000094065	Ccl21d	chemokine (C-C motif) ligand 21D [Source:MGI Symbol;Acc:MGI:5434896]	K16062	CCL21, SLC	mmu04062;; mmu04061;; mmu04060;; mmu04064	Chemokine signaling pathway;;Viral protein interaction with cytokine and cytokine receptor;;Cytokine-cytokine receptor interaction;;NF-kappa B signaling pathway	yes	up	3.978	15.7578	0.000570866	0.160192
